# Supplementary material for: Evaluation of antibiotic prescribing for the treatment of male community-acquired urinary tract infections using reimbursement data
Source: PLoS One. 2025 Jul 28;20(7):e0327197. doi: 10.1371/journal.pone.0327197 (PMC12303348; doi:10.1371/journal.pone.0327197)
Supplement: S1 Table — (XLSX) [file pone.0327197.s001.xlsx]

## Sheet: Sheet 1
Patient anonymous ID	Age	Prescriber speciality	Anonymous prescriber ID	Sex	Delay_culture_realisation = Urine culture realisation date - Urine culture prescription date	Delay_antibiotic_vs_culture_prescription = Antibiotic prescription date - Urine culture prescription date	Delay_antibiotic_vs_culture_realisation = Antibiotic prescription date - Urine culture realisation date	ATC code	CIP code	Number of antibiotics packages
1	20	general practitioner	168	1	1	0	-1	J01MA12	3979645	3
2	20	general practitioner	147	1	0	0	0	J01MA12	3991149	3
2	20	general practitioner	147	1	1	0	-1	J01MA01	3617988	3
4	19	general practitioner	109	1	0	0	0	J01EA01	3005772	1
5	19	general practitioner	197	1	0	0	0	J01DD08	3804578	3
5	19	general practitioner	197	1	0	0	0	J01MA12	3988271	2
6	19	general practitioner	175	1	0	0	0	J01MA02	3678317	2
7	19	general practitioner	109	1	0	0	0	J01MA02	3638430	2
9	21	general practitioner	137	1	1	4	3	J01CA04	3013714	1
12	19	general practitioner	198	1	1	4	3	J01MA01	3617988	4
13	19	general practitioner	257	1	0	0	0	J01MA02	3638430	1
14	18	general practitioner	506	1	0	0	0	J01MA02	3638430	2
15	19	general practitioner	85	1	1	0	-1	J01DD08	3014471	2
16	19	general practitioner	194	1	0	1	1	J01DD04	3605666	1
17	19	general practitioner	194	1	0	0	0	J01MA02	3638424	1
18	18	general practitioner	194	1	1	1	0	J01DD04	3605666	1
20	18	general practitioner	69	1	1	0	-1	J01MA01	3290323	2
22	18	general practitioner	174	1	0	0	0	J01EE01	3219704	3
24	18	general practitioner	246	1	1	0	-1	J01MA02	3612838	3
25	19	general practitioner	198	1	0	0	0	J01MA01	3617988	3
26	18	general practitioner	64	1	1	5	4	J01MA01	3603087	3
27	18	general practitioner	178	1	1	0	-1	J01DD08	2232803	2
32	17	general practitioner	181	1	0	0	0	J01CA04	3007458	4
34	19	general practitioner	181	1	0	0	0	J01CA04	2792896	3
34	17	general practitioner	130	1	0	0	0	J01EE01	3491754	1
35	17	general practitioner	168	1	0	0	0	J01MA12	3979645	3
36	17	general practitioner	427	1	1	1	0	J01MA12	3002974	2
37	17	general practitioner	61	1	1	0	-1	J01MA02	3638430	1
38	17	general practitioner	74	1	0	0	0	J01XX01	3942352	1
38	17	general practitioner	181	1	1	0	-1	J01MA12	3949874	3
40	17	general practitioner	144	1	1	0	-1	J01MA12	3949874	3
41	17	general practitioner	86	1	1	0	-1	J01MA12	3958413	2
42	17	general practitioner	170	1	1	0	-1	J01MA02	3612732	2
43	17	general practitioner	236	1	1	0	-1	J01CR02	3670801	2
43	17	general practitioner	198	1	1	0	-1	J01EE01	3491754	2
44	17	general practitioner	71	1	0	0	0	J01MA02	3612838	2
45	17	general practitioner	168	1	0	0	0	J01MA12	3979645	3
46	17	general practitioner	235	1	1	0	-1	J01CR02	3656238	1
47	17	general practitioner	149	1	0	0	0	J01MA02	3612838	2
48	16	general practitioner	137	1	0	0	0	J01CA04	3001066	4
50	17	general practitioner	75	1	1	0	-1	J01DD04	3556896	3
51	16	general practitioner	110	1	1	4	3	J01CR02	3670818	2
51	17	general practitioner	256	1	0	0	0	J01DD08	3881892	4
54	17	general practitioner	129	1	0	0	0	J01DD08	2232803	2
56	16	general practitioner	160	1	1	3	2	J01CA04	3001066	7
56	16	general practitioner	160	1	1	2	1	J01EE01	3491754	3
57	16	general practitioner	277	1	0	0	0	J01MA01	3603087	2
58	17	general practitioner	180	1	0	0	0	J01MA02	3612732	2
59	16	general practitioner	191	1	0	0	0	J01CR02	2775076	1
61	16	general practitioner	159	1	1	0	-1	J01CA08	3799305	2
63	15	general practitioner	61	1	1	0	-1	J01MA02	3638430	1
64	16	general practitioner	61	1	0	0	0	J01MA01	3617988	3
65	16	general practitioner	195	1	0	0	0	J01MA02	3638430	1
65	16	general practitioner	61	1	0	5	5	J01MA02	3638430	1
67	15	general practitioner	165	1	0	0	0	J01MA01	3645298	2
69	15	general practitioner	174	1	0	1	1	J01CR02	3668313	1
72	15	general practitioner	194	1	0	0	0	J01CR02	3773659	2
74	15	general practitioner	112	1	1	0	-1	J01CR02	3668307	2
75	15	general practitioner	70	1	1	5	4	J01CR02	3656296	2
76	15	general practitioner	68	1	1	4	3	J01DD08	3014471	1
80	15	general practitioner	229	1	1	0	-1	J01MA01	3671611	2
381	102	general practitioner	155	1	0	0	0	J01MA02	3638430	2
462	98	general practitioner	190	1	0	0	0	J01CR02	3773659	1
462	98	general practitioner	190	1	0	4	4	J01DD08	3881892	2
465	97	general practitioner	193	1	1	0	-1	J01MA02	3638430	1
466	96	general practitioner	163	1	0	2	2	J01CA04	3001071	3
467	96	general practitioner	82	1	1	0	-1	J01CA04	2759031	2
470	95	general practitioner	241	1	1	0	-1	J01MA02	3612838	2
473	95	general practitioner	178	1	0	0	0	J01DD04	3559050	6
473	95	general practitioner	178	1	0	3	3	J01DD04	3559050	10
475	94	general practitioner	58	1	0	1	1	J01DD04	3556726	3
475	94	general practitioner	58	1	0	4	4	J01MA12	3991149	2
478	94	general practitioner	153	1	0	0	0	J01MA02	3638430	3
482	92	general practitioner	237	1	0	0	0	J01DD13	3801427	2
483	92	general practitioner	92	1	1	1	0	J01CR02	3673194	2
484	92	general practitioner	233	1	1	0	-1	J01MA02	3674495	1
485	92	general practitioner	238	1	0	0	0	J01MA12	3979645	1
487	92	general practitioner	144	1	0	0	0	J01MA02	3612838	1
487	94	general practitioner	143	1	0	0	0	J01MA02	3612732	3
488	92	general practitioner	201	1	0	3	3	J01DD08	3881892	3
489	93	general practitioner	121	1	1	0	-1	J01EE01	3491754	2
489	93	general practitioner	121	1	0	0	0	J01EE01	3491754	1
489	92	general practitioner	121	1	0	0	0	J01EE01	3491754	3
489	92	general practitioner	121	1	0	0	0	J01EE01	3491754	3
489	93	general practitioner	121	1	0	0	0	J01EE01	3491754	3
491	92	general practitioner	93	1	0	0	0	J01DD08	3804578	2
492	92	general practitioner	172	1	1	0	-1	J01MA02	3678317	2
495	91	general practitioner	139	1	0	3	3	J01MA02	3612838	3
496	91	general practitioner	93	1	0	0	0	J01MA02	3638430	2
496	93	general practitioner	216	1	1	0	-1	J01MA12	3752746	3
496	93	general practitioner	82	1	0	0	0	J01MA01	3767469	2
497	94	general practitioner	156	1	1	4	3	J01MA02	3612732	4
497	94	general practitioner	156	1	1	0	-1	J01MA02	3638430	25
499	91	general practitioner	198	1	1	3	2	J01DD08	3804578	2
500	91	general practitioner	136	1	1	0	-1	J01DD08	2232803	3
501	91	general practitioner	95	1	1	0	-1	J01CA04	3000882	3
502	90	general practitioner	181	1	1	0	-1	J01CA04	3007459	2
504	91	general practitioner	81	1	1	1	0	J01DD04	3554839	6
504	91	general practitioner	81	1	1	5	4	J01DD04	3554839	4
507	90	general practitioner	79	1	0	0	0	J01EE01	3491754	2
508	90	general practitioner	73	1	0	0	0	J01MA02	3674495	3
509	90	general practitioner	248	1	1	0	-1	J01CA04	3011279	3
511	92	general practitioner	150	1	1	0	-1	J01DD08	2232803	3
511	90	general practitioner	150	1	0	0	0	J01EE01	3491754	1
515	91	general practitioner	249	1	0	0	0	J01MA02	3638424	1
515	90	general practitioner	249	1	0	0	0	J01XX01	3942352	2
515	91	general practitioner	249	1	0	0	0	J01EE01	3491754	2
516	90	general practitioner	185	1	0	0	0	J01DD04	3605666	6
517	91	general practitioner	160	1	0	0	0	J01DD04	3556896	8
517	91	general practitioner	160	1	0	3	3	J01DD04	3556896	7
517	90	general practitioner	160	1	0	1	1	J01EE01	3491754	2
520	90	general practitioner	97	1	0	0	0	J01MA02	3612838	3
521	89	general practitioner	103	1	0	1	1	J01DD04	3605703	14
521	89	general practitioner	99	1	1	0	-1	J01DD04	3556896	14
521	91	general practitioner	99	1	0	0	0	J01DD04	3598038	3
521	90	general practitioner	99	1	0	0	0	J01MA12	3911015	2
521	91	general practitioner	99	1	0	2	2	J01EE01	3491754	3
522	90	general practitioner	102	1	0	0	0	J01CR02	3608914	2
523	89	general practitioner	185	1	1	4	3	J01CR02	3773642	3
524	89	general practitioner	166	1	1	0	-1	J01DD08	3881892	2
525	90	general practitioner	105	1	1	5	4	J01MA02	3678317	2
527	89	general practitioner	258	1	1	1	0	J01MA02	3612838	1
528	89	general practitioner	156	1	0	2	2	J01MA02	3612838	3
528	90	general practitioner	156	1	0	1	1	J01MA02	3612838	1
528	90	general practitioner	156	1	0	2	2	J01MA02	3638430	1
528	90	general practitioner	156	1	0	0	0	J01MA12	3958413	3
528	91	general practitioner	156	1	0	0	0	J01MA12	3958413	2
528	90	general practitioner	156	1	0	2	2	J01EE01	3491754	3
530	89	general practitioner	83	1	1	0	-1	J01DD08	3881892	2
531	90	general practitioner	94	1	1	0	-1	J01MA12	3979645	3
534	89	general practitioner	64	1	1	2	1	J01CA04	3001071	2
535	89	general practitioner	170	1	0	0	0	J01XX01	3942381	3
536	90	general practitioner	256	1	1	0	-1	J01CA04	3007458	4
536	89	general practitioner	256	1	1	3	2	J01DD08	3881892	3
540	89	general practitioner	249	1	1	3	2	J01DD08	3804578	2
540	89	general practitioner	249	1	1	0	-1	J01CA08	3799305	2
543	89	general practitioner	185	1	1	2	1	J01DD04	3605666	6
544	90	general practitioner	206	1	1	3	2	J01CA04	3558286	3
546	88	general practitioner	60	1	0	0	0	J01DD04	3574405	6
546	88	general practitioner	60	1	0	5	5	J01MA12	3991149	1
547	88	general practitioner	237	1	0	4	4	J01CR02	3773659	2
547	88	general practitioner	237	1	0	1	1	J01EE01	3491754	2
548	91	general practitioner	207	1	0	0	0	J01DD04	3605703	3
548	91	general practitioner	207	1	0	3	3	J01DD04	3605703	8
548	89	general practitioner	83	1	0	5	5	J01MA12	3979645	3
551	89	general practitioner	160	1	1	0	-1	J01DD04	3556896	7
551	88	general practitioner	160	1	1	0	-1	J01XX01	3942381	1
552	88	general practitioner	253	1	1	0	-1	J01CA04	3920741	4
553	91	general practitioner	127	1	1	1	0	J01EE01	3001069	2
554	88	general practitioner	73	1	0	0	0	J01CR02	3533895	1
555	89	general practitioner	85	1	0	0	0	J01DD08	3014471	2
557	90	general practitioner	124	1	0	1	1	J01MA12	3949874	3
564	88	general practitioner	155	1	1	3	2	J01MA02	3638430	3
567	88	general practitioner	166	1	1	0	-1	J01DD04	3559050	14
569	89	general practitioner	171	1	1	1	0	J01CA04	3920741	4
569	88	general practitioner	171	1	1	0	-1	J01MA12	3979645	3
570	88	general practitioner	145	1	1	0	-1	J01DD04	3598133	4
570	88	general practitioner	145	1	1	3	2	J01MA02	3672473	3
572	90	general practitioner	207	1	0	0	0	J01MA01	3617988	3
573	87	general practitioner	219	1	1	5	4	J01CR02	3773642	4
574	90	general practitioner	224	1	1	1	0	J01MA12	3979645	3
576	88	general practitioner	160	1	0	2	2	J01CR02	3608794	1
577	89	general practitioner	155	1	1	2	1	J01MA01	3617988	3
577	89	general practitioner	155	1	1	0	-1	J01EE01	3491754	1
579	88	general practitioner	187	1	0	0	0	J01EE01	3491754	3
582	88	general practitioner	122	1	0	1	1	J01MA12	3979645	2
584	87	general practitioner	228	1	0	0	0	J01MA02	3612732	1
587	90	general practitioner	181	1	0	0	0	J01CR02	3533777	1
587	89	general practitioner	181	1	1	3	2	J01CA04	3491317	3
587	90	general practitioner	181	1	1	0	-1	J01DD04	3556726	14
587	90	general practitioner	181	1	1	0	-1	J01MA02	3612732	2
587	90	general practitioner	181	1	0	5	5	J01MA02	3612732	1
587	90	general practitioner	181	1	1	4	3	J01XX01	3942381	2
588	87	general practitioner	89	1	0	4	4	J01CA04	3007458	3
588	89	general practitioner	89	1	0	4	4	J01CA04	3000884	2
588	89	general practitioner	89	1	1	0	-1	J01CA04	3000884	2
588	89	general practitioner	89	1	0	0	0	J01MA12	3958413	2
588	89	general practitioner	89	1	1	0	-1	J01MA12	3958413	2
589	88	general practitioner	172	1	0	0	0	J01EE01	3491754	1
590	88	general practitioner	73	1	0	1	1	J01MA02	3674495	3
592	87	general practitioner	228	1	0	0	0	J01CR02	3656238	2
593	88	general practitioner	194	1	0	0	0	J01MA12	3958413	3
594	87	general practitioner	171	1	0	0	0	J01DD08	2232803	2
598	89	general practitioner	233	1	0	2	2	J01DD08	3804578	2
598	89	general practitioner	233	1	0	3	3	J01DD08	3804578	2
598	88	general practitioner	233	1	0	3	3	J01MA02	3674495	2
598	89	general practitioner	233	1	0	2	2	J01MA02	3612732	2
598	90	general practitioner	233	1	0	3	3	J01MA02	3612838	1
598	90	general practitioner	233	1	0	3	3	J01XE01	3296449	1
598	88	general practitioner	233	1	0	2	2	J01EE01	3491754	3
598	89	general practitioner	233	1	0	2	2	J01EE01	3491754	2
600	87	general practitioner	144	1	1	0	-1	J01MA02	3612844	1
601	87	general practitioner	134	1	0	0	0	J01MA01	3671611	2
604	87	general practitioner	125	1	0	0	0	J01MA02	3638430	1
605	89	general practitioner	94	1	1	0	-1	J01CR02	3773659	2
605	87	general practitioner	94	1	1	4	3	J01CA04	3920741	3
605	89	general practitioner	94	1	1	0	-1	J01CA04	3920741	4
605	89	general practitioner	94	1	0	4	4	J01DD04	3574405	10
605	89	general practitioner	94	1	0	2	2	J01DD04	3605666	14
605	88	general practitioner	94	1	0	0	0	J01MA02	3678317	1
605	90	general practitioner	94	1	1	0	-1	J01EE01	3001069	3
606	89	general practitioner	176	1	0	0	0	J01DD08	3804578	3
607	88	general practitioner	85	1	0	1	1	J01DD08	3014471	2
607	88	general practitioner	85	1	0	0	0	J01DD08	3014471	4
608	87	general practitioner	193	1	0	2	2	J01MA02	3638430	2
609	87	general practitioner	241	1	1	4	3	J01CR02	3668313	1
611	89	general practitioner	145	1	0	2	2	J01CR02	2775076	4
613	88	general practitioner	190	1	1	1	0	J01DD04	2770529	10
613	88	general practitioner	190	1	1	3	2	J01EE01	3491754	3
613	88	general practitioner	190	1	0	4	4	J01EE01	3491754	3
614	87	general practitioner	253	1	0	0	0	J01MA02	3678317	3
615	87	general practitioner	251	1	0	0	0	J01MA01	3635839	2
615	89	general practitioner	238	1	1	0	-1	J01MA01	3645298	2
617	87	general practitioner	185	1	1	1	0	J01MA12	3958413	3
619	87	general practitioner	179	1	0	0	0	J01DD08	3014471	2
619	87	general practitioner	179	1	0	0	0	J01XE01	3296449	3
619	87	general practitioner	179	1	1	0	-1	J01MA01	3645298	2
619	87	general practitioner	85	1	0	3	3	J01CA08	3799305	2
619	87	general practitioner	85	1	1	5	4	J01EE01	3219704	6
619	87	general practitioner	85	1	1	1	0	J01EE01	3219704	1
619	87	general practitioner	179	1	1	3	2	J01EE01	3491754	3
619	87	general practitioner	85	1	0	0	0	J01EE01	3219704	2
619	87	general practitioner	85	1	0	0	0	J01EE01	3219704	5
620	87	general practitioner	83	1	1	2	1	J01CR02	3656333	2
623	87	general practitioner	150	1	1	0	-1	J01EE01	3491754	2
625	87	general practitioner	138	1	1	2	1	J01CA04	3000884	2
625	88	general practitioner	138	1	1	0	-1	J01CA04	3000882	4
625	88	general practitioner	138	1	1	4	3	J01EE01	3491754	3
626	87	general practitioner	246	1	1	0	-1	J01DD08	3881892	2
626	87	general practitioner	246	1	1	0	-1	J01DD08	3881892	2
627	87	general practitioner	247	1	0	0	0	J01MA01	3617988	3
628	86	general practitioner	137	1	1	0	-1	J01DD04	3605666	5
628	86	general practitioner	137	1	0	0	0	J01DD04	3605666	10
628	86	general practitioner	137	1	1	0	-1	J01DD04	3556896	10
628	86	general practitioner	137	1	1	0	-1	J01DD04	3556896	7
628	87	general practitioner	137	1	0	0	0	J01DD04	3556896	10
628	87	general practitioner	137	1	0	0	0	J01DD04	3556896	10
628	87	general practitioner	168	1	0	5	5	J01CR05	3812939	24
630	87	general practitioner	142	1	1	0	-1	J01MA02	3612844	2
631	86	general practitioner	64	1	1	0	-1	J01MA02	3612703	2
631	86	general practitioner	64	1	1	4	3	J01EE01	3491754	3
632	86	general practitioner	136	1	0	0	0	J01MA02	3612732	2
633	86	general practitioner	137	1	0	4	4	J01CA04	3001071	2
633	89	general practitioner	137	1	1	0	-1	J01DD04	3556896	6
634	87	general practitioner	245	1	0	0	0	J01DD08	4995132	2
635	86	general practitioner	98	1	0	0	0	J01MA02	3612732	3
636	86	general practitioner	179	1	0	0	0	J01CR02	3656333	2
638	86	general practitioner	138	1	1	0	-1	J01MA02	3638430	2
639	86	general practitioner	243	1	0	1	1	J01DD04	3598133	6
641	85	general practitioner	190	1	1	0	-1	J01CR02	3608914	2
644	86	general practitioner	72	1	0	0	0	J01EE01	3491754	3
649	86	general practitioner	125	1	0	2	2	J01MA12	3958413	3
651	86	general practitioner	114	1	1	0	-1	J01DD04	3556896	6
652	85	general practitioner	160	1	1	1	0	J01CR02	3656238	2
652	86	general practitioner	160	1	1	0	-1	J01CR02	3656221	2
653	86	general practitioner	100	1	0	0	0	J01MA02	3612732	1
654	86	general practitioner	114	1	0	3	3	J01CA04	3001071	2
655	85	general practitioner	248	1	1	0	-1	J01CA04	3011279	2
655	88	general practitioner	248	1	1	1	0	J01DD04	3462675	4
655	88	general practitioner	248	1	1	3	2	J01DD04	3605666	5
655	87	general practitioner	248	1	1	0	-1	J01MA02	3638424	1
656	88	general practitioner	164	1	1	0	-1	J01CA04	3000884	2
656	87	general practitioner	164	1	1	3	2	J01MA01	3617988	3
658	87	general practitioner	173	1	1	5	4	J01CR02	3608802	2
658	88	general practitioner	173	1	1	0	-1	J01CR02	3608802	2
658	85	general practitioner	173	1	1	4	3	J01XX01	3942381	6
658	87	general practitioner	173	1	0	1	1	J01XX01	3942381	12
661	86	general practitioner	259	1	0	0	0	J01CA08	3799305	5
662	86	general practitioner	143	1	0	0	0	J01CR02	2775076	2
662	88	general practitioner	237	1	1	4	3	J01MA12	3988271	3
662	88	general practitioner	143	1	0	4	4	J01MA01	3603087	4
664	86	general practitioner	116	1	1	1	0	J01MA02	3678317	1
666	86	general practitioner	150	1	1	4	3	J01DD08	2232803	2
666	87	general practitioner	150	1	1	0	-1	J01XX01	3942381	1
669	88	general practitioner	181	1	1	0	-1	J01CR02	3533895	2
670	86	general practitioner	103	1	1	3	2	J01MA01	3617988	3
670	87	general practitioner	103	1	1	2	1	J01MA01	3617988	3
670	88	general practitioner	92	1	1	1	0	J01MA01	3290323	3
674	86	general practitioner	136	1	0	0	0	J01MA02	3612732	2
675	85	general practitioner	92	1	0	0	0	J01DD04	3598133	6
675	87	general practitioner	92	1	0	0	0	J01MA01	3767340	2
676	86	general practitioner	89	1	0	0	0	J01MA12	3979645	2
676	86	general practitioner	89	1	0	2	2	J01MA12	3979645	1
677	85	general practitioner	170	1	0	2	2	J01CR02	3608794	2
678	85	general practitioner	83	1	0	0	0	J01MA01	3645298	2
681	86	general practitioner	254	1	0	0	0	J01DD08	3014471	2
683	86	general practitioner	190	1	0	0	0	J01MA02	3678317	3
684	86	general practitioner	150	1	1	2	1	J01MA02	3612732	2
684	87	general practitioner	150	1	1	2	1	J01XE01	3296449	2
685	85	general practitioner	121	1	1	0	-1	J01CA08	3799305	1
686	85	general practitioner	89	1	1	0	-1	J01DD08	2232803	2
686	86	general practitioner	89	1	1	5	4	J01DD08	2232803	2
686	86	general practitioner	89	1	1	0	-1	J01XX01	3942352	12
686	86	general practitioner	79	1	1	4	3	J01MA12	3991149	2
688	85	general practitioner	251	1	0	5	5	J01MA12	3949874	3
690	85	general practitioner	116	1	0	0	0	J01MA02	3678317	2
694	85	general practitioner	181	1	1	0	-1	J01DD08	3881892	3
696	85	general practitioner	70	1	1	3	2	J01DD08	2232803	3
696	85	general practitioner	70	1	1	3	2	J01DD08	3014471	4
696	85	general practitioner	70	1	1	0	-1	J01EE01	3491754	2
698	85	general practitioner	82	1	0	0	0	J01DD04	3774831	8
699	85	general practitioner	161	1	0	2	2	J01EE01	3130536	6
700	85	general practitioner	102	1	0	5	5	J01MA01	3645298	3
702	84	general practitioner	160	1	1	0	-1	J01EE01	3491754	2
705	84	general practitioner	107	1	0	3	3	J01MA12	3991149	3
706	85	general practitioner	179	1	0	0	0	J01CA04	3920741	4
708	85	general practitioner	195	1	0	0	0	J01EE01	3491754	1
709	85	general practitioner	61	1	0	3	3	J01CA04	3000884	3
709	87	general practitioner	61	1	0	0	0	J01MA02	3638430	3
709	87	general practitioner	61	1	0	0	0	J01EE01	3491754	3
709	85	general practitioner	61	1	0	0	0	J01EE01	3491754	2
710	86	general practitioner	185	1	1	4	3	J01MA02	3638430	1
712	85	general practitioner	195	1	1	0	-1	J01DD04	3598133	7
713	85	general practitioner	94	1	0	0	0	J01MA02	3678317	1
721	85	general practitioner	137	1	0	2	2	J01CA04	3001071	1
722	86	general practitioner	240	1	0	1	1	J01CA04	2792896	4
722	84	general practitioner	240	1	0	0	0	J01EE01	3219704	2
723	84	general practitioner	251	1	0	0	0	J01MA01	3617988	1
725	86	general practitioner	232	1	0	2	2	J01EE01	3491754	2
725	84	general practitioner	232	1	1	2	1	J01EE01	3491754	3
727	85	general practitioner	86	1	0	1	1	J01DD04	3605666	3
727	85	general practitioner	86	1	0	2	2	J01DD04	3605666	11
727	86	general practitioner	86	1	0	0	0	J01DD04	3605703	5
729	84	general practitioner	242	1	1	0	-1	J01CA04	2792896	4
730	85	general practitioner	93	1	1	0	-1	J01MA02	3638430	2
730	84	general practitioner	93	1	0	0	0	J01MA12	3958413	3
733	84	general practitioner	95	1	1	5	4	J01MA12	3958413	3
735	84	general practitioner	257	1	0	0	0	J01CR02	3773659	2
736	86	general practitioner	71	1	1	0	-1	J01DD04	3559050	7
736	86	general practitioner	71	1	1	0	-1	J01MA12	3949874	2
736	86	general practitioner	71	1	1	3	2	J01EE01	3491754	3
736	87	general practitioner	71	1	1	4	3	J01EE01	3001069	2
737	84	general practitioner	253	1	0	0	0	J01MA02	3678317	3
740	85	general practitioner	251	1	0	2	2	J01DD04	3674437	14
740	84	general practitioner	251	1	0	0	0	J01MA02	3612838	1
740	85	general practitioner	251	1	0	0	0	J01MA02	3612838	1
741	85	general practitioner	58	1	0	2	2	J01EE01	3001069	3
742	84	general practitioner	239	1	1	0	-1	J01CA08	3799305	1
743	85	general practitioner	171	1	1	0	-1	J01DD04	3674437	6
744	84	general practitioner	220	1	0	0	0	J01CR02	3656333	2
744	84	general practitioner	243	1	0	4	4	J01CA04	3007459	1
744	84	general practitioner	243	1	0	2	2	J01DD08	3881892	6
744	84	general practitioner	243	1	0	0	0	J01DD08	3881892	4
744	84	general practitioner	243	1	0	0	0	J01MA01	3635839	2
746	85	general practitioner	160	1	1	0	-1	J01MA02	3612732	3
748	84	general practitioner	97	1	1	0	-1	J01CR02	3670801	3
748	84	general practitioner	97	1	1	3	2	J01CA04	3007458	5
748	84	general practitioner	97	1	1	4	3	J01MA02	3612838	3
750	84	general practitioner	223	1	1	0	-1	J01MA01	3617988	2
750	85	general practitioner	223	1	0	0	0	J01MA01	3617988	2
750	87	general practitioner	167	1	1	1	0	J01MA01	3671611	2
751	84	general practitioner	224	1	0	4	4	J01MA02	3642934	2
753	84	general practitioner	259	1	1	0	-1	J01MA02	3612703	1
753	85	general practitioner	259	1	1	3	2	J01MA02	3642934	1
757	83	general practitioner	150	1	0	4	4	J01MA12	3991149	2
760	83	general practitioner	181	1	0	0	0	J01DD08	3881892	3
760	85	general practitioner	181	1	1	0	-1	J01DD08	2232803	2
760	86	general practitioner	181	1	1	0	-1	J01DD08	2232803	2
760	86	general practitioner	181	1	1	0	-1	J01DD08	2232803	3
760	84	general practitioner	181	1	1	0	-1	J01MA02	3612838	2
760	84	general practitioner	181	1	0	0	0	J01MA02	3612838	3
760	86	general practitioner	181	1	1	0	-1	J01MA02	3612732	2
760	85	general practitioner	181	1	1	0	-1	J01EE01	3491754	2
762	85	general practitioner	83	1	0	2	2	J01CA04	3000884	2
763	84	general practitioner	157	1	1	4	3	J01MA02	3643081	1
765	84	general practitioner	226	1	1	0	-1	J01MA12	3949874	3
767	83	general practitioner	143	1	1	5	4	J01CA08	3799305	3
770	84	general practitioner	83	1	1	3	2	J01EE01	3491754	4
774	84	general practitioner	72	1	0	2	2	J01DD08	3804578	2
778	83	general practitioner	185	1	0	3	3	J01EE01	3491754	2
779	83	general practitioner	110	1	0	0	0	J01CR02	3656327	3
780	83	general practitioner	118	1	1	0	-1	J01EE01	3491754	3
781	83	general practitioner	237	1	0	0	0	J01EE01	3491754	2
782	84	general practitioner	258	1	0	0	0	J01MA02	3612838	1
782	85	general practitioner	144	1	0	0	0	J01MA02	3612844	2
785	83	general practitioner	97	1	1	0	-1	J01MA02	3612838	2
786	83	general practitioner	77	1	0	4	4	J01MA01	3635839	2
788	83	general practitioner	197	1	0	0	0	J01DD04	3674437	7
788	83	general practitioner	197	1	1	1	0	J01MA02	3678317	2
788	84	general practitioner	197	1	0	1	1	J01MA02	3672473	5
788	85	general practitioner	197	1	1	0	-1	J01MA12	3979645	3
795	83	general practitioner	78	1	1	0	-1	J01CR02	3656238	2
797	85	general practitioner	171	1	0	0	0	J01CA04	3920787	2
797	84	general practitioner	171	1	1	0	-1	J01MA12	3979645	3
797	86	general practitioner	171	1	0	0	0	J01EE01	3491754	3
798	84	general practitioner	178	1	1	0	-1	J01CA08	3799305	3
799	84	general practitioner	94	1	0	3	3	J01MA01	3617988	1
805	83	general practitioner	133	1	0	0	0	J01CA04	2792933	3
807	83	general practitioner	241	1	0	3	3	J01MA02	3612838	1
809	83	general practitioner	232	1	1	3	2	J01MA12	3988271	3
810	83	general practitioner	219	1	0	0	0	J01MA02	3638430	1
813	83	general practitioner	92	1	0	3	3	J01MA02	3643081	2
814	83	general practitioner	199	1	0	0	0	J01EE01	3219704	1
815	84	general practitioner	191	1	0	0	0	J01DD04	3598038	10
816	84	general practitioner	77	1	1	4	3	J01XX01	3942369	2
817	83	general practitioner	253	1	0	4	4	J01MA02	3678234	2
817	83	general practitioner	253	1	0	0	0	J01MA02	3612838	2
820	82	general practitioner	165	1	0	0	0	J01MA01	3645298	1
821	83	general practitioner	245	1	0	0	0	J01MA12	3958229	2
824	83	general practitioner	109	1	0	0	0	J01MA02	3612732	3
824	84	general practitioner	86	1	0	0	0	J01MA01	3617988	1
825	83	general practitioner	58	1	1	0	-1	J01MA02	3678317	2
826	83	general practitioner	246	1	1	4	3	J01CR02	3668313	2
827	83	general practitioner	121	1	0	0	0	J01MA02	3674495	1
828	82	general practitioner	93	1	1	0	-1	J01MA01	3617988	1
834	83	general practitioner	142	1	1	0	-1	J01CA08	3799305	5
834	83	general practitioner	142	1	1	0	-1	J01CA08	3799305	5
834	83	general practitioner	142	1	1	4	3	J01EE01	3491754	3
836	82	general practitioner	241	1	0	0	0	J01MA01	3635839	3
836	85	general practitioner	375	1	1	0	-1	J01MA01	3617988	3
837	82	general practitioner	73	1	1	0	-1	J01CA04	2792896	3
838	83	general practitioner	138	1	0	0	0	J01MA01	3617988	3
842	83	general practitioner	60	1	0	0	0	J01CR02	3656238	2
842	82	general practitioner	60	1	0	0	0	J01CR02	3656238	4
842	82	general practitioner	60	1	0	4	4	J01DD08	2232803	4
842	82	general practitioner	60	1	0	0	0	J01MA02	3612732	3
846	84	general practitioner	102	1	0	5	5	J01CA04	3000884	4
847	82	general practitioner	182	1	0	0	0	J01DD08	3881892	1
848	82	general practitioner	100	1	0	0	0	J01EE01	3491754	1
849	83	general practitioner	224	1	0	5	5	J01DD08	3881892	2
849	83	general practitioner	224	1	0	0	0	J01DD08	3881892	2
849	82	general practitioner	224	1	1	0	-1	J01MA02	3678317	4
849	83	general practitioner	224	1	0	2	2	J01MA02	3678317	4
852	82	general practitioner	83	1	1	2	1	J01CR02	3656333	3
852	82	general practitioner	104	1	1	5	4	J01EE01	3491754	1
853	82	general practitioner	125	1	0	0	0	J01MA12	3958413	3
854	84	general practitioner	144	1	0	0	0	J01CR02	3670818	4
854	83	general practitioner	144	1	0	0	0	J01CR02	3668307	2
855	82	general practitioner	170	1	0	0	0	J01MA12	3991149	1
855	82	general practitioner	170	1	0	5	5	J01MA12	3991149	2
855	82	general practitioner	86	1	1	0	-1	J01EE01	3001069	1
860	83	general practitioner	412	1	1	0	-1	J01MA02	3638430	3
861	82	general practitioner	185	1	1	0	-1	J01MA12	3958413	3
861	85	general practitioner	185	1	1	0	-1	J01MA12	3958413	3
861	85	general practitioner	185	1	1	0	-1	J01MA01	3623842	1
862	82	general practitioner	231	1	0	0	0	J01MA02	3638430	3
862	83	general practitioner	196	1	0	0	0	J01MA12	3911015	2
866	82	general practitioner	249	1	0	3	3	J01CA04	3000882	3
866	82	general practitioner	249	1	0	0	0	J01DD08	3804578	2
870	82	general practitioner	254	1	1	0	-1	J01MA12	3991149	1
872	82	general practitioner	92	1	0	2	2	J01MA12	3752746	3
873	82	general practitioner	170	1	0	4	4	J01MA02	3612732	3
873	82	general practitioner	170	1	0	0	0	J01CA08	3799305	2
875	83	general practitioner	241	1	0	0	0	J01XX01	3942369	1
877	84	general practitioner	143	1	0	0	0	J01MA02	3638430	2
877	84	general practitioner	143	1	0	0	0	J01MA12	3958413	2
880	84	general practitioner	163	1	0	0	0	J01MA01	3617988	4
881	83	general practitioner	169	1	1	0	-1	J01MA02	3672473	1
881	84	general practitioner	169	1	0	0	0	J01CA08	3010493	2
883	82	general practitioner	138	1	1	3	2	J01DD04	3605666	14
883	82	general practitioner	257	1	1	1	0	J01DD04	3605666	3
883	82	general practitioner	257	1	1	3	2	J01DD04	3605666	2
883	84	general practitioner	257	1	1	2	1	J01DD04	3605666	14
883	84	general practitioner	257	1	1	1	0	J01DD04	3605666	14
883	82	general practitioner	257	1	1	0	-1	J01MA12	3958413	3
883	83	general practitioner	257	1	1	0	-1	J01MA12	3958413	3
883	83	general practitioner	257	1	1	4	3	J01EE01	3491754	3
884	83	general practitioner	160	1	0	0	0	J01DD08	2232803	4
884	83	general practitioner	160	1	0	0	0	J01EE01	3491754	2
886	81	general practitioner	233	1	0	0	0	J01MA01	3391248	1
888	82	general practitioner	198	1	1	0	-1	J01MA01	3617988	1
890	82	general practitioner	143	1	0	0	0	J01CR02	3638074	2
890	82	general practitioner	143	1	0	3	3	J01DD13	3801427	3
890	82	general practitioner	143	1	0	3	3	J01DD04	3605666	6
890	82	general practitioner	143	1	1	0	-1	J01MA02	3638430	2
890	82	general practitioner	143	1	0	1	1	J01EE01	3219704	1
891	82	general practitioner	121	1	0	5	5	J01MA02	3678234	1
891	82	general practitioner	121	1	0	0	0	J01MA02	3678234	3
891	82	general practitioner	121	1	0	0	0	J01MA02	3678234	3
891	82	general practitioner	121	1	0	0	0	J01MA02	3678234	2
891	83	general practitioner	121	1	0	0	0	J01MA02	3678317	1
891	84	general practitioner	121	1	0	0	0	J01MA02	3678317	2
891	82	general practitioner	121	1	0	0	0	J01MA01	3645298	2
893	84	general practitioner	245	1	0	0	0	J01MA02	3809363	3
893	81	general practitioner	138	1	1	0	-1	J01MA01	3617988	2
896	81	general practitioner	96	1	0	0	0	J01DD08	2232803	2
896	82	general practitioner	96	1	1	0	-1	J01DD08	2232803	3
896	81	general practitioner	96	1	0	5	5	J01XX01	3942381	4
896	81	general practitioner	140	1	1	0	-1	J01MA01	3603087	2
898	81	general practitioner	173	1	0	1	1	J01MA02	3612703	1
899	82	general practitioner	230	1	0	0	0	J01MA02	3682230	2
899	83	general practitioner	230	1	0	0	0	J01EE01	3219704	2
900	82	general practitioner	155	1	1	0	-1	J01MA02	3638430	2
901	82	general practitioner	245	1	1	0	-1	J01CR02	2775076	2
903	82	general practitioner	200	1	1	0	-1	J01CR02	3610070	2
903	82	general practitioner	200	1	1	0	-1	J01MA02	3643081	1
903	83	general practitioner	200	1	0	0	0	J01MA02	3643081	2
903	82	general practitioner	200	1	0	0	0	J01MA01	3767469	3
903	82	general practitioner	200	1	1	4	3	J01EE01	3491754	2
905	81	general practitioner	118	1	1	0	-1	J01MA02	3678317	3
905	82	general practitioner	118	1	0	0	0	J01MA02	3678317	2
905	84	general practitioner	118	1	0	0	0	J01MA01	3645298	3
906	81	general practitioner	145	1	0	0	0	J01DD08	3014471	2
908	82	general practitioner	170	1	0	0	0	J01MA12	3991149	2
909	83	general practitioner	193	1	0	0	0	J01MA02	3682230	1
911	82	general practitioner	175	1	0	0	0	J01MA02	3678317	3
912	84	general practitioner	210	1	0	1	1	J01MA12	3988271	4
913	82	general practitioner	135	1	0	0	0	J01CA04	2792896	3
915	82	general practitioner	225	1	1	0	-1	J01MA01	3617988	2
917	82	general practitioner	253	1	0	2	2	J01DE01	3906238	5
917	83	general practitioner	151	1	1	4	3	J01DD08	3013887	3
917	83	general practitioner	151	1	1	0	-1	J01DD04	3774831	8
917	81	general practitioner	253	1	0	0	0	J01MA02	3678317	2
917	82	general practitioner	253	1	0	0	0	J01EE01	3491754	3
918	82	general practitioner	243	1	0	0	0	J01MA02	3612838	3
919	84	general practitioner	144	1	1	0	-1	J01MA12	3949874	3
923	81	general practitioner	157	1	1	0	-1	J01CA04	3576568	3
926	82	general practitioner	169	1	1	3	2	J01MA02	3678317	1
927	82	general practitioner	256	1	1	0	-1	J01DD04	3559050	8
928	81	general practitioner	170	1	0	0	0	J01MA12	3991149	3
931	81	general practitioner	244	1	0	0	0	J01CR02	3670818	2
933	81	general practitioner	143	1	1	0	-1	J01EE01	3219704	2
935	83	general practitioner	188	1	0	0	0	J01MA12	3949874	3
935	81	general practitioner	188	1	0	0	0	J01EE01	3491754	2
936	81	general practitioner	225	1	1	3	2	J01CR02	3773429	1
937	82	general practitioner	221	1	0	0	0	J01MA12	3958413	3
940	83	general practitioner	221	1	0	0	0	J01CR02	3773659	2
943	81	general practitioner	299	1	1	0	-1	J01DD08	3804578	2
943	81	general practitioner	77	1	0	0	0	J01XX01	3942369	1
943	83	general practitioner	77	1	1	3	2	J01XE01	3296449	2
944	83	general practitioner	518	1	1	0	-1	J01CA04	3001066	3
947	81	general practitioner	114	1	1	0	-1	J01MA02	3612732	3
949	81	general practitioner	103	1	0	0	0	J01MA02	3638430	3
952	83	general practitioner	155	1	0	0	0	J01CA04	3000882	4
954	81	general practitioner	192	1	0	4	4	J01MA01	3635839	1
957	81	general practitioner	70	1	0	0	0	J01DD04	3556726	3
961	81	general practitioner	197	1	0	0	0	J01CA04	2792896	4
962	81	general practitioner	220	1	1	0	-1	J01MA02	3672473	1
963	81	general practitioner	148	1	0	0	0	J01MA02	3612732	1
964	80	general practitioner	95	1	0	0	0	J01CA04	3000882	4
964	80	general practitioner	95	1	0	5	5	J01MA02	3638430	3
964	80	general practitioner	95	1	0	0	0	J01EE01	3491754	2
966	80	general practitioner	221	1	0	2	2	J01MA02	3638430	1
968	80	general practitioner	89	1	0	0	0	J01MA12	3979645	3
971	81	general practitioner	139	1	1	2	1	J01DD04	3559050	7
971	82	general practitioner	139	1	0	0	0	J01DD04	3605703	3
971	82	general practitioner	139	1	0	4	4	J01DD04	3605703	10
971	82	general practitioner	139	1	0	4	4	J01EE01	3491754	2
972	81	general practitioner	230	1	1	0	-1	J01MA01	3645298	1
974	80	general practitioner	173	1	0	0	0	J01MA02	3612703	3
975	81	general practitioner	175	1	0	0	0	J01MA02	3678317	2
975	81	general practitioner	175	1	0	5	5	J01MA02	3678317	2
976	82	general practitioner	179	1	0	1	1	J01MA02	3678317	3
976	80	general practitioner	179	1	0	2	2	J01MA12	3979645	2
976	81	general practitioner	179	1	0	0	0	J01MA12	3979645	3
976	81	general practitioner	179	1	0	0	0	J01MA12	3979645	3
978	81	general practitioner	255	1	0	0	0	J01MA01	3635839	1
980	81	general practitioner	170	1	0	0	0	J01EE01	3491754	2
982	81	general practitioner	257	1	1	0	-1	J01CA04	3385704	2
982	81	general practitioner	257	1	1	3	2	J01MA02	3638430	3
985	83	general practitioner	173	1	1	4	3	J01CR02	3656238	2
985	81	general practitioner	173	1	0	2	2	J01MA02	3612732	3
990	80	general practitioner	195	1	1	0	-1	J01DD04	3598133	4
990	80	general practitioner	195	1	1	5	4	J01MA02	3638430	3
991	82	general practitioner	136	1	0	0	0	J01MA02	3612732	3
991	83	general practitioner	136	1	0	0	0	J01MA02	3612732	3
992	80	general practitioner	224	1	0	0	0	J01DD08	3881892	2
997	81	general practitioner	232	1	1	4	3	J01CA04	2792896	4
998	81	general practitioner	44	1	0	0	0	J01XX01	3328238	1
999	80	general practitioner	155	1	1	4	3	J01CA04	3385704	7
999	80	general practitioner	155	1	1	0	-1	J01MA02	3638430	3
1000	81	general practitioner	186	1	0	4	4	J01MA12	3991149	2
1001	81	general practitioner	246	1	0	0	0	J01MA02	3612838	1
1001	81	general practitioner	246	1	0	4	4	J01MA02	3612838	2
1002	81	general practitioner	219	1	0	0	0	J01MA02	3638430	3
1003	81	general practitioner	529	1	0	2	2	J01DD08	2232803	2
1003	80	general practitioner	22	1	1	0	-1	J01XX01	3988940	2
1004	80	general practitioner	365	1	1	0	-1	J01MA01	3671611	3
1008	80	general practitioner	222	1	0	0	0	J01MA02	3612732	1
1009	80	general practitioner	133	1	0	2	2	J01MA02	3674495	2
1010	82	general practitioner	60	1	0	3	3	J01XX01	3941826	3
1010	81	general practitioner	60	1	0	2	2	J01MA12	3991149	2
1010	81	general practitioner	60	1	0	0	0	J01CA08	3799305	4
1011	80	general practitioner	94	1	0	4	4	J01MA02	3678317	1
1011	80	general practitioner	94	1	0	0	0	J01XX01	3988905	1
1013	80	general practitioner	106	1	0	2	2	J01MA12	3979645	2
1014	80	general practitioner	162	1	0	0	0	J01EE01	3491754	3
1014	80	general practitioner	162	1	0	0	0	J01EE01	3491754	3
1015	82	general practitioner	161	1	0	0	0	J01CR02	3656238	2
1023	81	general practitioner	123	1	0	2	2	J01CA04	3558292	2
1024	82	general practitioner	251	1	0	0	0	J01DD08	3881892	2
1024	80	general practitioner	251	1	1	0	-1	J01EE01	3491754	2
1025	81	general practitioner	102	1	0	0	0	J01CA08	3799305	3
1026	80	general practitioner	233	1	0	4	4	J01CA04	2792896	5
1026	81	general practitioner	233	1	1	0	-1	J01MA02	3674495	3
1026	82	general practitioner	233	1	0	0	0	J01MA12	3988271	2
1026	82	general practitioner	233	1	0	5	5	J01XE01	3296449	2
1027	80	general practitioner	259	1	1	0	-1	J01MA02	3612732	1
1027	80	general practitioner	259	1	1	0	-1	J01MA02	3612732	2
1027	81	general practitioner	259	1	0	0	0	J01MA02	3612732	2
1027	82	general practitioner	259	1	1	0	-1	J01MA02	3612732	2
1028	80	general practitioner	61	1	0	1	1	J01DD04	3605703	3
1028	80	general practitioner	61	1	0	3	3	J01MA01	3617988	2
1031	80	general practitioner	164	1	1	0	-1	J01MA12	3958413	3
1034	80	general practitioner	186	1	1	0	-1	J01CR02	3656238	4
1035	79	general practitioner	136	1	0	3	3	J01DD08	3804578	3
1036	80	general practitioner	80	1	0	2	2	J01DD08	2232803	2
1038	80	general practitioner	247	1	1	0	-1	J01DD04	3605666	3
1038	80	general practitioner	247	1	1	3	2	J01MA02	3638430	3
1039	80	general practitioner	72	1	0	0	0	J01MA02	3638430	1
1039	80	general practitioner	72	1	0	2	2	J01MA02	3638430	3
1040	79	general practitioner	78	1	1	1	0	J01MA02	3672473	3
1041	80	general practitioner	248	1	1	0	-1	J01MA02	3809363	2
1047	80	general practitioner	55	1	1	0	-1	J01DD08	3014471	3
1048	80	general practitioner	65	1	0	1	1	J01DD04	3559050	14
1048	80	general practitioner	65	1	1	0	-1	J01MA02	3612838	3
1048	82	general practitioner	123	1	0	4	4	J01MA02	3682230	1
1048	82	general practitioner	123	1	0	0	0	J01MA12	3496556	3
1048	80	general practitioner	65	1	0	0	0	J01MA01	3635839	2
1052	80	general practitioner	170	1	1	0	-1	J01MA12	3991149	3
1055	80	general practitioner	249	1	1	4	3	J01DD04	3605666	7
1055	80	general practitioner	249	1	1	0	-1	J01MA02	3638424	1
1055	82	general practitioner	249	1	1	3	2	J01MA02	3638424	2
1057	80	general practitioner	154	1	1	5	4	J01MA12	3949791	3
1061	80	general practitioner	190	1	0	0	0	J01MA02	3678317	2
1063	79	general practitioner	226	1	0	0	0	J01MA02	3612838	2
1064	80	general practitioner	109	1	1	0	-1	J01MA02	3612732	2
1065	79	general practitioner	138	1	1	0	-1	J01CA04	3385704	3
1067	80	general practitioner	112	1	1	3	2	J01DD08	3881892	3
1067	80	general practitioner	112	1	1	4	3	J01DD08	3881892	3
1067	80	general practitioner	112	1	1	0	-1	J01EE01	3491754	2
1072	79	general practitioner	364	1	0	0	0	J01MA01	3616670	2
1075	79	general practitioner	230	1	0	0	0	J01EE01	3219704	1
1076	79	general practitioner	81	1	0	0	0	J01MA02	3612844	1
1076	80	general practitioner	81	1	1	0	-1	J01EE01	3491754	2
1080	79	general practitioner	79	1	1	0	-1	J01MA02	3612732	2
1081	79	general practitioner	251	1	0	0	0	J01CA04	3007657	2
1082	79	general practitioner	133	1	0	0	0	J01MA02	3674495	2
1087	79	general practitioner	60	1	0	0	0	J01MA02	3612732	3
1090	80	general practitioner	136	1	0	4	4	J01MA01	3603087	3
1090	80	general practitioner	136	1	1	0	-1	J01MA01	3603087	3
1091	79	general practitioner	78	1	1	0	-1	J01MA02	3682230	1
1092	80	general practitioner	80	1	1	4	3	J01DD04	2770529	8
1092	80	general practitioner	80	1	1	0	-1	J01MA01	3645298	2
1094	80	general practitioner	92	1	1	0	-1	J01MA02	3643081	1
1094	80	general practitioner	92	1	0	0	0	J01MA02	3643081	2
1096	79	general practitioner	118	1	0	4	4	J01CA04	3920787	5
1096	79	general practitioner	118	1	0	0	0	J01DD04	3605666	4
1099	79	general practitioner	232	1	1	0	-1	J01MA12	3988271	2
1100	79	general practitioner	77	1	0	4	4	J01DD04	3554839	11
1100	79	general practitioner	77	1	0	0	0	J01EE01	3491754	2
1102	79	general practitioner	219	1	0	0	0	J01MA02	3638430	1
1103	79	general practitioner	140	1	0	0	0	J01MA01	3603087	3
1104	79	general practitioner	145	1	0	0	0	J01MA01	3616670	5
1109	80	general practitioner	88	1	0	1	1	J01MA12	3958413	3
1110	79	general practitioner	91	1	1	1	0	J01MA02	3672473	1
1110	79	general practitioner	91	1	1	4	3	J01MA02	3672473	2
1110	79	general practitioner	68	1	0	0	0	J01MA01	3767469	2
1112	79	general practitioner	138	1	1	1	0	J01CA04	3000884	2
1113	79	general practitioner	145	1	1	0	-1	J01MA02	3672473	3
1114	79	general practitioner	158	1	1	0	-1	J01MA01	3603087	3
1115	79	general practitioner	200	1	0	2	2	J01MA12	3752746	3
1119	79	general practitioner	92	1	0	2	2	J01MA12	3911015	3
1126	79	general practitioner	171	1	1	0	-1	J01MA02	3678317	1
1126	79	general practitioner	171	1	1	4	3	J01MA02	3678317	1
1127	80	general practitioner	253	1	0	0	0	J01MA02	3678317	3
1127	81	general practitioner	253	1	1	1	0	J01MA02	3678317	3
1127	78	general practitioner	253	1	0	0	0	J01EE01	3491754	2
1127	78	general practitioner	253	1	0	4	4	J01EE01	3491754	1
1131	78	general practitioner	238	1	0	0	0	J01XX01	3988905	3
1131	78	general practitioner	238	1	0	3	3	J01MA01	3671611	3
1133	78	general practitioner	78	1	0	2	2	J01MA02	3672473	1
1134	79	general practitioner	72	1	1	0	-1	J01CR02	3656238	2
1134	79	general practitioner	72	1	1	5	4	J01CA04	3000884	2
1134	79	general practitioner	72	1	1	1	0	J01MA12	3979645	2
1135	78	general practitioner	143	1	0	0	0	J01MA02	3638430	2
1136	79	general practitioner	25	1	0	0	0	J01MA02	3638430	3
1138	78	general practitioner	238	1	0	4	4	J01CR02	3608914	2
1140	78	general practitioner	181	1	0	2	2	J01DD08	3881892	2
1143	80	general practitioner	179	1	0	0	0	J01EE01	3491754	2
1145	79	general practitioner	69	1	0	0	0	J01MA01	3767469	5
1146	78	general practitioner	233	1	0	0	0	J01EE01	3491754	3
1146	79	general practitioner	241	1	0	1	1	J01EE01	3491754	2
1147	79	general practitioner	248	1	1	0	-1	J01MA02	3809363	3
1147	81	general practitioner	258	1	1	3	2	J01EE01	3491754	9
1148	81	general practitioner	58	1	0	0	0	J01CR02	3656333	2
1148	78	general practitioner	58	1	1	0	-1	J01MA02	3612732	2
1151	79	general practitioner	187	1	0	4	4	J01CR02	3773412	6
1152	80	general practitioner	72	1	0	0	0	J01MA02	3638430	1
1152	80	general practitioner	72	1	0	5	5	J01MA02	3638430	3
1153	78	general practitioner	156	1	0	3	3	J01CR02	3670818	2
1154	79	general practitioner	257	1	1	5	4	J01MA02	3638430	3
1154	80	general practitioner	257	1	1	5	4	J01MA02	3638430	3
1154	80	general practitioner	257	1	1	0	-1	J01EE01	3491754	2
1156	78	general practitioner	234	1	0	0	0	J01MA01	3671611	3
1156	78	general practitioner	234	1	0	4	4	J01MA01	3671611	3
1161	79	general practitioner	254	1	1	4	3	J01MA02	3612838	3
1161	80	general practitioner	254	1	1	0	-1	J01MA02	3612732	1
1163	79	general practitioner	181	1	0	0	0	J01MA02	3612838	3
1166	78	general practitioner	185	1	0	3	3	J01CR02	3773412	3
1171	81	general practitioner	62	1	1	5	4	J01DE01	3906238	12
1172	78	general practitioner	228	1	0	0	0	J01CR02	3608802	3
1175	78	general practitioner	159	1	0	0	0	J01DD08	3804578	2
1175	78	general practitioner	159	1	0	5	5	J01CR05	3812939	36
1176	78	general practitioner	251	1	0	3	3	J01CR02	3668313	1
1176	78	general practitioner	251	1	1	0	-1	J01CR02	3668313	1
1176	78	general practitioner	251	1	0	0	0	J01MA01	3635839	1
1177	78	general practitioner	120	1	1	4	3	J01CA04	3001066	3
1179	79	general practitioner	134	1	0	1	1	J01DD08	3881892	2
1180	78	general practitioner	140	1	0	0	0	J01MA02	3612732	1
1181	78	general practitioner	173	1	0	0	0	J01MA12	3991149	3
1181	80	general practitioner	173	1	1	0	-1	J01MA12	3991149	3
1184	78	general practitioner	160	1	0	0	0	J01MA02	3612732	2
1184	78	general practitioner	160	1	0	0	0	J01MA12	3991149	3
1191	78	general practitioner	107	1	1	0	-1	J01MA02	3612732	3
1192	79	general practitioner	144	1	0	1	1	J01MA02	3612838	2
1192	78	general practitioner	144	1	0	0	0	J01EE01	3491754	3
1200	78	general practitioner	254	1	0	0	0	J01MA12	3991149	1
1202	77	general practitioner	182	1	0	0	0	J01DD08	3881892	2
1202	77	general practitioner	182	1	1	4	3	J01XE01	3296449	1
1202	77	general practitioner	182	1	1	5	4	J01XE01	3296449	1
1203	77	general practitioner	194	1	0	0	0	J01MA12	3958413	2
1204	78	general practitioner	150	1	0	0	0	J01DD04	3556896	7
1204	78	general practitioner	150	1	0	4	4	J01MA02	3612732	2
1204	78	general practitioner	150	1	0	0	0	J01XE01	3296449	3
1204	78	general practitioner	150	1	0	0	0	J01EE01	3491754	2
1205	77	general practitioner	123	1	1	0	-1	J01MA02	3672473	2
1205	79	general practitioner	123	1	0	0	0	J01MA12	3911015	3
1205	78	general practitioner	123	1	0	0	0	J01MA01	3616670	3
1206	78	general practitioner	102	1	1	0	-1	J01MA12	3979645	2
1207	78	general practitioner	253	1	1	0	-1	J01MA02	3678317	3
1210	78	general practitioner	243	1	0	0	0	J01CA04	3920787	1
1211	78	general practitioner	69	1	0	0	0	J01DD08	3014471	2
1213	77	general practitioner	115	1	0	0	0	J01CA04	3920741	4
1221	78	general practitioner	139	1	0	2	2	J01MA01	3617988	5
1222	78	general practitioner	192	1	0	0	0	J01MA02	3612838	2
1222	79	general practitioner	192	1	1	0	-1	J01MA02	3612838	2
1223	78	general practitioner	229	1	0	0	0	J01MA02	3674495	3
1224	77	general practitioner	227	1	0	0	0	J01MA02	3638430	1
1224	79	general practitioner	219	1	0	0	0	J01MA02	3638430	1
1224	80	general practitioner	219	1	0	0	0	J01MA02	3638430	1
1224	78	general practitioner	219	1	0	0	0	J01MA01	3617988	2
1224	78	general practitioner	219	1	0	0	0	J01EE01	3491754	1
1227	78	general practitioner	73	1	1	0	-1	J01XX01	3988934	1
1227	79	general practitioner	73	1	0	0	0	J01CA08	3010493	2
1228	78	general practitioner	155	1	0	2	2	J01EE01	3491754	3
1228	78	general practitioner	155	1	0	2	2	J01EE01	3491754	2
1229	78	general practitioner	236	1	0	0	0	J01CA08	3799305	1
1232	78	general practitioner	100	1	0	0	0	J01MA02	3678317	1
1234	77	general practitioner	238	1	1	0	-1	J01CA04	3679601	4
1237	77	general practitioner	168	1	1	4	3	J01MA02	3678317	3
1237	77	general practitioner	168	1	0	0	0	J01MA02	3678317	3
1237	77	general practitioner	168	1	0	0	0	J01EE01	3491754	3
1239	77	general practitioner	151	1	0	0	0	J01CR02	3668313	6
1239	77	general practitioner	253	1	0	0	0	J01EE01	3491754	3
1240	77	general practitioner	243	1	0	0	0	J01EE01	3491754	3
1240	77	general practitioner	243	1	1	3	2	J01EE01	3491754	3
1241	77	general practitioner	135	1	0	4	4	J01DD08	2232803	2
1241	77	general practitioner	135	1	0	0	0	J01MA02	3678317	3
1242	78	general practitioner	181	1	0	5	5	J01CA04	3007458	4
1242	79	general practitioner	181	1	0	0	0	J01MA02	3612732	2
1246	77	general practitioner	249	1	0	1	1	J01CA04	3000882	3
1248	77	general practitioner	66	1	0	5	5	J01XX01	3941826	1
1251	77	general practitioner	106	1	0	0	0	J01XX01	3988905	2
1252	77	general practitioner	229	1	1	0	-1	J01MA01	3671611	3
1253	78	general practitioner	141	1	0	0	0	J01DD04	3556896	3
1253	77	general practitioner	141	1	0	0	0	J01MA12	3949874	3
1253	78	general practitioner	141	1	0	3	3	J01EE01	3491754	3
1255	78	general practitioner	102	1	1	2	1	J01CR02	3670818	2
1256	77	general practitioner	252	1	0	0	0	J01MA12	3979645	1
1257	77	general practitioner	92	1	0	0	0	J01MA02	3643081	1
1257	77	general practitioner	92	1	0	2	2	J01MA02	3643081	2
1259	79	general practitioner	162	1	1	0	-1	J01CR02	3668313	2
1259	77	general practitioner	181	1	0	0	0	J01EE01	3491754	4
1261	77	general practitioner	165	1	0	0	0	J01DD08	3804578	2
1264	77	general practitioner	170	1	1	0	-1	J01MA02	3612732	3
1265	77	general practitioner	170	1	0	0	0	J01EE01	3491754	2
1267	77	general practitioner	224	1	0	2	2	J01DD08	3881892	2
1267	77	general practitioner	151	1	1	4	3	J01MA12	3752746	2
1269	79	general practitioner	70	1	0	0	0	J01MA02	3612838	3
1271	77	general practitioner	376	1	1	3	2	J01CR02	3656238	2
1272	78	general practitioner	360	1	0	0	0	J01MA01	3671611	1
1273	77	general practitioner	134	1	0	2	2	J01DD08	3881892	4
1273	78	general practitioner	134	1	0	4	4	J01DD08	3881892	4
1273	77	general practitioner	134	1	0	0	0	J01MA02	3674495	2
1274	76	general practitioner	64	1	0	0	0	J01MA02	3612732	2
1278	77	general practitioner	199	1	0	0	0	J01MA02	3612838	1
1280	77	general practitioner	144	1	1	5	4	J01MA02	3612838	4
1281	77	general practitioner	61	1	0	0	0	J01MA12	3958413	5
1284	77	general practitioner	176	1	0	4	4	J01CA04	3000884	1
1284	77	general practitioner	176	1	0	1	1	J01MA01	3617988	1
1286	78	general practitioner	147	1	0	5	5	J01CA04	3000884	2
1286	79	general practitioner	147	1	0	5	5	J01DD04	3605666	14
1287	77	general practitioner	410	1	0	1	1	J01DD04	3559050	14
1289	76	general practitioner	235	1	1	0	-1	J01CA04	3001066	4
1295	77	general practitioner	197	1	0	0	0	J01MA02	3678317	2
1297	78	general practitioner	200	1	1	0	-1	J01MA02	3643081	2
1298	76	general practitioner	222	1	1	0	-1	J01MA02	3612732	2
1299	76	general practitioner	85	1	0	5	5	J01CR02	3638074	2
1301	76	general practitioner	188	1	1	0	-1	J01MA12	3988271	3
1302	79	general practitioner	151	1	1	0	-1	J01CR02	2694159	3
1303	77	general practitioner	170	1	0	0	0	J01MA01	3603087	9
1304	77	general practitioner	233	1	1	0	-1	J01MA02	3674495	4
1307	79	general practitioner	70	1	1	1	0	J01MA12	3958413	2
1307	77	general practitioner	70	1	0	0	0	J01MA01	3645298	3
1314	76	general practitioner	84	1	0	5	5	J01EE01	3491754	3
1315	76	general practitioner	153	1	0	4	4	J01EE01	3491754	2
1317	77	general practitioner	128	1	1	0	-1	J01MA02	3674495	3
1321	77	general practitioner	244	1	1	0	-1	J01MA02	3638430	1
1321	77	general practitioner	244	1	1	4	3	J01MA02	3638430	1
1324	76	general practitioner	198	1	1	0	-1	J01MA02	3638430	2
1324	78	general practitioner	198	1	0	0	0	J01MA02	3638430	1
1326	76	general practitioner	241	1	0	3	3	J01XX01	3942369	1
1328	76	general practitioner	101	1	0	0	0	J01DD04	3559050	6
1328	76	general practitioner	101	1	0	0	0	J01DD04	3559050	14
1328	76	general practitioner	101	1	0	0	0	J01MA02	3612838	1
1328	76	general practitioner	101	1	0	2	2	J01MA02	3612838	2
1328	77	general practitioner	101	1	0	0	0	J01MA01	3635839	1
1328	77	general practitioner	101	1	0	4	4	J01MA01	3635839	1
1328	77	general practitioner	101	1	1	0	-1	J01MA01	3635839	1
1328	77	general practitioner	101	1	1	3	2	J01MA01	3635839	2
1328	76	general practitioner	101	1	0	2	2	J01EE01	3491754	3
1329	77	general practitioner	195	1	0	0	0	J01DD04	3598133	3
1329	77	general practitioner	73	1	0	3	3	J01DD04	3674437	7
1330	78	general practitioner	432	1	0	2	2	J01DD04	3605666	14
1331	77	general practitioner	334	1	0	3	3	J01DD08	2232803	2
1331	76	general practitioner	168	1	1	0	-1	J01DD04	2770529	7
1331	77	general practitioner	334	1	0	0	0	J01MA01	3616670	1
1332	76	general practitioner	118	1	0	0	0	J01MA02	3678317	3
1332	77	general practitioner	118	1	0	0	0	J01MA02	3678317	3
1332	78	general practitioner	118	1	1	4	3	J01EE01	3491754	3
1334	76	general practitioner	243	1	1	4	3	J01DD08	2232803	4
1334	76	general practitioner	413	1	1	0	-1	J01MA02	3612838	3
1335	77	general practitioner	160	1	0	4	4	J01DD08	2232803	2
1335	77	general practitioner	160	1	0	0	0	J01XE01	3296449	3
1336	77	general practitioner	166	1	0	2	2	J01MA01	3635839	3
1338	78	general practitioner	183	1	0	5	5	J01CR02	3656238	1
1340	76	general practitioner	245	1	0	5	5	J01CA04	3000882	4
1341	76	general practitioner	160	1	1	3	2	J01XE01	3296449	2
1343	78	general practitioner	232	1	1	0	-1	J01CR02	3533754	2
1345	76	general practitioner	244	1	0	4	4	J01CR02	3668313	2
1348	76	general practitioner	190	1	0	3	3	J01CA04	3679601	3
1348	75	general practitioner	190	1	0	1	1	J01DC02	3672734	1
1352	76	general practitioner	229	1	1	1	0	J01MA12	3988271	3
1353	76	general practitioner	226	1	1	0	-1	J01MA01	3671611	1
1356	75	general practitioner	78	1	1	0	-1	J01MA12	3911015	1
1357	78	general practitioner	210	1	1	0	-1	J01DD13	3331430	2
1357	76	general practitioner	110	1	1	3	2	J01MA02	3612844	4
1357	77	general practitioner	206	1	0	0	0	J01CA08	3799305	2
1357	76	general practitioner	110	1	1	1	0	J01EE01	3491754	2
1358	77	general practitioner	58	1	0	0	0	J01CR02	3656238	2
1358	77	general practitioner	58	1	0	2	2	J01CR02	3656238	2
1358	76	general practitioner	58	1	0	0	0	J01MA12	3979645	3
1358	77	general practitioner	58	1	1	2	1	J01MA12	3979645	1
1358	78	general practitioner	58	1	1	0	-1	J01MA12	3979645	2
1361	76	general practitioner	106	1	0	0	0	J01MA12	3979645	2
1361	77	general practitioner	106	1	0	0	0	J01EE01	3491754	3
1361	76	general practitioner	187	1	0	3	3	J01EE01	3491754	3
1362	76	general practitioner	153	1	1	0	-1	J01MA02	3638430	3
1363	76	general practitioner	156	1	1	1	0	J01MA02	3612838	2
1366	76	general practitioner	104	1	0	2	2	J01CA04	3679601	25
1370	75	general practitioner	175	1	0	0	0	J01DD04	2770512	6
1371	76	general practitioner	150	1	1	1	0	J01DD08	2232803	4
1375	77	general practitioner	221	1	0	0	0	J01DD08	3804578	6
1375	75	general practitioner	221	1	0	0	0	J01MA02	3638430	3
1375	76	general practitioner	221	1	0	0	0	J01MA02	3638430	3
1375	77	general practitioner	221	1	1	3	2	J01EE01	3491754	3
1376	76	general practitioner	83	1	0	1	1	J01MA02	3678317	1
1376	77	general practitioner	207	1	1	0	-1	J01MA02	3638430	1
1379	76	general practitioner	272	1	0	0	0	J01MA02	3638430	2
1380	76	general practitioner	108	1	0	0	0	J01MA01	3603087	5
1382	76	general practitioner	243	1	0	4	4	J01DD08	2232803	4
1382	76	general practitioner	243	1	1	4	3	J01XE01	3296449	3
1384	75	general practitioner	61	1	0	4	4	J01DD04	3605666	7
1384	78	general practitioner	195	1	1	5	4	J01MA12	3958413	3
1386	76	general practitioner	60	1	0	0	0	J01MA02	3612732	1
1389	76	general practitioner	419	1	1	0	-1	J01MA02	3612838	3
1391	76	general practitioner	167	1	0	0	0	J01MA02	3678317	2
1393	75	general practitioner	235	1	0	0	0	J01MA02	3612732	1
1395	76	general practitioner	122	1	1	4	3	J01DD08	2232803	2
1396	77	general practitioner	160	1	1	2	1	J01CR02	3608794	3
1398	76	general practitioner	199	1	0	4	4	J01DD04	3605666	7
1398	76	general practitioner	153	1	0	1	1	J01MA12	3958413	3
1403	77	general practitioner	205	1	1	1	0	J01CR02	3773429	2
1404	75	general practitioner	237	1	0	0	0	J01MA01	3671611	5
1405	75	general practitioner	419	1	0	0	0	J01DD04	3559050	3
1405	75	general practitioner	419	1	0	2	2	J01MA12	3949874	3
1407	75	general practitioner	114	1	0	0	0	J01MA02	3612703	3
1410	75	general practitioner	149	1	0	0	0	J01MA02	3612838	1
1412	75	general practitioner	219	1	0	5	5	J01EE01	3491754	1
1414	75	general practitioner	137	1	0	0	0	J01XX01	3942381	1
1417	75	general practitioner	174	1	0	0	0	J01CA04	3007458	4
1417	75	general practitioner	174	1	0	4	4	J01CA04	3007459	1
1419	75	general practitioner	175	1	1	1	0	J01CR02	3608914	1
1419	75	general practitioner	57	1	1	5	4	J01DD08	3804578	2
1419	75	general practitioner	170	1	1	0	-1	J01MA12	3496556	6
1423	75	general practitioner	118	1	1	3	2	J01CR02	3670818	4
1423	76	general practitioner	118	1	0	2	2	J01CR02	2694159	6
1424	75	general practitioner	58	1	0	0	0	J01MA12	3991149	3
1424	76	general practitioner	58	1	0	0	0	J01MA12	3979645	3
1424	78	general practitioner	58	1	0	0	0	J01MA12	3979645	3
1427	75	general practitioner	198	1	0	0	0	J01MA02	3638424	2
1430	78	general practitioner	132	1	1	0	-1	J01MA02	3612732	1
1430	78	general practitioner	132	1	1	3	2	J01MA02	3612732	2
1430	76	general practitioner	132	1	0	5	5	J01EE01	3491754	6
1431	75	general practitioner	225	1	0	0	0	J01DD08	3804578	4
1431	75	general practitioner	225	1	1	0	-1	J01MA02	3638430	3
1434	75	general practitioner	235	1	0	0	0	J01MA02	3612732	3
1437	75	general practitioner	144	1	0	0	0	J01MA02	3612838	1
1439	75	general practitioner	93	1	0	2	2	J01MA02	3638430	2
1442	75	general practitioner	84	1	0	0	0	J01MA02	3638430	2
1442	75	general practitioner	107	1	1	4	3	J01EE01	3491754	3
1443	76	general practitioner	181	1	1	0	-1	J01CR02	3533777	3
1443	77	general practitioner	181	1	0	0	0	J01DD08	2232803	2
1443	77	general practitioner	181	1	1	0	-1	J01MA12	3991149	2
1444	75	general practitioner	68	1	0	5	5	J01DD08	3804578	2
1447	75	general practitioner	57	1	0	0	0	J01MA12	3991149	3
1453	75	general practitioner	170	1	0	0	0	J01CA08	3799305	4
1455	75	general practitioner	221	1	1	0	-1	J01DD08	3804578	3
1455	76	general practitioner	221	1	1	0	-1	J01MA02	3638430	2
1455	76	general practitioner	221	1	1	5	4	J01MA02	3638430	1
1455	77	general practitioner	202	1	1	0	-1	J01MA02	3678317	3
1456	77	general practitioner	92	1	0	3	3	J01DD08	3014471	2
1457	75	general practitioner	136	1	1	0	-1	J01MA02	3612732	1
1461	75	general practitioner	151	1	0	0	0	J01MA02	3643081	2
1462	77	general practitioner	116	1	1	0	-1	J01CR02	3533872	3
1462	76	general practitioner	116	1	0	0	0	J01CA04	3920787	1
1462	77	general practitioner	116	1	1	0	-1	J01CA04	3920741	6
1462	76	general practitioner	116	1	1	0	-1	J01DD04	3674437	14
1462	76	general practitioner	116	1	0	5	5	J01MA02	3672473	2
1462	77	general practitioner	116	1	1	0	-1	J01MA02	3612732	3
1462	77	general practitioner	116	1	1	5	4	J01CA08	3010493	1
1462	76	general practitioner	116	1	1	4	3	J01EE01	3491754	2
1465	75	general practitioner	187	1	1	1	0	J01CR02	3773429	2
1466	75	general practitioner	175	1	0	0	0	J01CR02	3656238	2
1467	75	general practitioner	146	1	0	0	0	J01MA12	3991149	1
1467	75	general practitioner	146	1	0	4	4	J01MA12	3991149	2
1468	76	general practitioner	120	1	0	0	0	J01MA01	3603087	3
1472	75	general practitioner	504	1	0	1	1	J01CA04	3001071	2
1475	75	general practitioner	161	1	1	4	3	J01MA02	3612732	3
1477	75	general practitioner	182	1	0	0	0	J01MA12	3949874	3
1478	74	general practitioner	228	1	1	5	4	J01CR02	3608802	1
1478	74	general practitioner	228	1	0	5	5	J01DD08	2232803	12
1478	76	general practitioner	201	1	0	0	0	J01MA01	3635839	2
1481	77	general practitioner	84	1	0	0	0	J01DD08	4995132	2
1481	77	general practitioner	84	1	0	3	3	J01DD08	4995132	3
1481	75	general practitioner	84	1	0	0	0	J01MA01	3769356	3
1481	77	general practitioner	84	1	0	0	0	J01EE01	3491754	2
1481	77	general practitioner	84	1	0	0	0	J01EE01	3491754	3
1482	75	general practitioner	186	1	0	0	0	J01CA04	3001066	4
1482	75	general practitioner	186	1	0	3	3	J01DD08	2232803	2
1484	75	general practitioner	60	1	0	0	0	J01DD04	3556726	14
1484	77	general practitioner	103	1	0	0	0	J01DD04	3605703	3
1484	77	general practitioner	103	1	0	2	2	J01MA12	3958413	3
1490	74	general practitioner	117	1	1	3	2	J01DC02	3672734	2
1493	76	general practitioner	185	1	1	0	-1	J01MA02	3638430	2
1493	75	general practitioner	86	1	1	0	-1	J01CA08	3799305	2
1499	77	general practitioner	241	1	1	5	4	J01EE01	3491754	3
1499	75	general practitioner	241	1	0	0	0	J01EE01	3491754	2
1503	77	general practitioner	133	1	1	0	-1	J01DD04	3674437	1
1507	75	general practitioner	57	1	0	0	0	J01DD08	3804578	2
1507	75	general practitioner	57	1	0	0	0	J01MA02	3612732	2
1507	76	general practitioner	57	1	1	0	-1	J01MA01	3635839	1
1509	74	general practitioner	240	1	0	0	0	J01MA02	3674495	1
1512	74	general practitioner	114	1	0	0	0	J01MA12	3991149	6
1513	75	general practitioner	219	1	1	0	-1	J01XE01	3296449	2
1515	74	general practitioner	224	1	0	0	0	J01MA02	3678317	1
1517	75	general practitioner	133	1	1	3	2	J01MA12	3988271	3
1518	74	general practitioner	257	1	0	0	0	J01MA02	3638430	3
1518	75	general practitioner	257	1	0	0	0	J01MA02	3638430	1
1518	77	general practitioner	257	1	0	3	3	J01MA02	3638430	9
1518	77	general practitioner	257	1	0	0	0	J01EE01	3491754	1
1519	74	general practitioner	192	1	0	0	0	J01EE01	3001069	10
1520	74	general practitioner	111	1	0	1	1	J01MA02	3612732	3
1521	74	general practitioner	245	1	1	1	0	J01EE01	3491754	2
1524	75	general practitioner	244	1	1	0	-1	J01MA02	3638430	1
1524	76	general practitioner	244	1	0	0	0	J01MA02	3638430	3
1525	76	general practitioner	201	1	0	3	3	J01DD04	3559050	14
1525	74	general practitioner	228	1	1	3	2	J01MA02	3612732	3
1525	76	general practitioner	201	1	0	0	0	J01MA02	3612838	2
1525	75	general practitioner	201	1	0	0	0	J01EE01	3491754	1
1529	74	general practitioner	111	1	0	0	0	J01MA02	3612732	2
1531	74	general practitioner	134	1	0	0	0	J01MA02	3674495	3
1532	74	general practitioner	85	1	1	1	0	J01MA01	3623842	6
1533	74	general practitioner	260	1	0	0	0	J01DD04	3559050	2
1533	74	general practitioner	260	1	0	2	2	J01DD04	3559050	12
1533	74	general practitioner	260	1	0	0	0	J01DD04	3559050	12
1536	74	general practitioner	116	1	1	3	2	J01CA04	3920787	3
1539	74	general practitioner	93	1	1	0	-1	J01CR02	3773659	1
1540	74	general practitioner	241	1	0	0	0	J01MA02	3612838	2
1541	74	general practitioner	175	1	0	0	0	J01DD08	3804578	2
1545	75	general practitioner	232	1	1	3	2	J01CA08	3799305	4
1549	74	general practitioner	109	1	1	5	4	J01MA01	3603087	2
1552	74	general practitioner	166	1	1	0	-1	J01MA12	3949874	3
1552	76	general practitioner	166	1	0	0	0	J01MA01	3635839	3
1553	74	general practitioner	194	1	0	0	0	J01CR02	3773659	2
1553	74	general practitioner	187	1	0	0	0	J01DD04	3605666	12
1553	74	general practitioner	194	1	0	0	0	J01MA12	3958413	1
1553	74	general practitioner	106	1	1	0	-1	J01MA12	3979645	1
1553	74	general practitioner	187	1	0	4	4	J01EE01	3491754	3
1554	74	general practitioner	149	1	0	0	0	J01DD04	3559050	7
1554	74	general practitioner	149	1	0	3	3	J01MA12	3949874	2
1557	75	general practitioner	164	1	1	0	-1	J01MA12	2177613	3
1558	75	general practitioner	253	1	0	1	1	J01MA02	3678317	2
1558	76	general practitioner	142	1	0	0	0	J01MA12	3958413	2
1558	76	general practitioner	253	1	0	4	4	J01EE01	3491754	2
1558	76	general practitioner	253	1	0	2	2	J01EE01	3491754	2
1559	74	general practitioner	249	1	0	0	0	J01MA12	3958413	3
1562	74	general practitioner	89	1	0	3	3	J01MA02	3678317	3
1564	74	general practitioner	112	1	1	2	1	J01MA02	3612838	1
1564	74	general practitioner	112	1	1	5	4	J01MA02	3612838	2
1567	75	general practitioner	97	1	0	2	2	J01CA04	3007459	4
1568	75	general practitioner	136	1	1	0	-1	J01DD08	2232803	2
1568	77	general practitioner	136	1	0	0	0	J01DD08	2232803	2
1568	77	general practitioner	136	1	0	3	3	J01MA01	3623842	2
1568	75	general practitioner	136	1	1	0	-1	J01EE01	3491754	2
1569	74	general practitioner	143	1	0	0	0	J01MA02	3638430	3
1569	76	general practitioner	143	1	0	1	1	J01MA02	3612732	2
1570	75	general practitioner	225	1	0	0	0	J01MA02	3638424	2
1571	74	general practitioner	201	1	1	0	-1	J01MA01	3603087	1
1575	73	general practitioner	159	1	0	2	2	J01MA01	3617988	2
1577	74	general practitioner	167	1	1	0	-1	J01MA12	3979645	1
1579	74	general practitioner	251	1	1	0	-1	J01MA02	3612838	2
1579	74	general practitioner	251	1	1	5	4	J01MA01	3635839	1
1580	74	general practitioner	64	1	0	2	2	J01DD04	3559050	4
1580	74	general practitioner	64	1	0	0	0	J01MA12	3991149	2
1581	73	general practitioner	117	1	0	0	0	J01MA02	3678317	2
1581	73	general practitioner	117	1	0	4	4	J01MA02	3678317	1
1583	73	general practitioner	253	1	0	0	0	J01MA02	3678317	2
1584	75	general practitioner	145	1	0	3	3	J01DD08	3014471	3
1584	74	general practitioner	145	1	1	4	3	J01MA02	3612732	2
1584	75	general practitioner	145	1	0	0	0	J01MA02	3672473	2
1584	76	general practitioner	145	1	0	1	1	J01MA02	3682230	4
1585	75	general practitioner	89	1	0	4	4	J01DD04	3605666	14
1585	75	general practitioner	190	1	0	0	0	J01MA02	3638430	1
1585	76	general practitioner	190	1	0	1	1	J01MA02	3612732	4
1585	76	general practitioner	89	1	0	0	0	J01EE01	3219704	9
1586	73	general practitioner	170	1	0	0	0	J01EE01	3491754	2
1586	74	general practitioner	79	1	0	0	0	J01EE01	3491754	3
1588	75	general practitioner	136	1	1	3	2	J01MA12	3991149	3
1588	74	general practitioner	136	1	0	0	0	J01MA01	3603087	2
1588	74	general practitioner	136	1	0	3	3	J01EE01	3491754	2
1592	74	general practitioner	184	1	0	0	0	J01CR02	3773429	2
1593	74	general practitioner	225	1	1	0	-1	J01MA02	3638430	1
1593	75	general practitioner	225	1	1	0	-1	J01MA02	3638430	1
1593	75	general practitioner	225	1	1	0	-1	J01MA02	3638430	2
1596	74	general practitioner	106	1	1	1	0	J01MA01	3645298	3
1598	74	general practitioner	159	1	1	0	-1	J01MA12	3958413	2
1600	74	general practitioner	224	1	0	0	0	J01MA02	3678317	2
1600	76	general practitioner	224	1	0	0	0	J01MA12	3958413	3
1604	75	general practitioner	239	1	1	0	-1	J01MA01	3635839	2
1604	75	general practitioner	239	1	1	0	-1	J01MA01	3635839	2
1604	76	general practitioner	239	1	1	0	-1	J01MA01	3635839	2
1605	73	general practitioner	172	1	1	3	2	J01MA02	3678317	3
1608	75	general practitioner	238	1	1	0	-1	J01MA12	3979645	1
1610	76	general practitioner	226	1	1	3	2	J01MA02	3612838	2
1610	74	general practitioner	133	1	1	3	2	J01XX01	3988934	1
1610	73	general practitioner	133	1	1	0	-1	J01MA01	3671611	2
1611	74	general practitioner	83	1	0	3	3	J01MA12	3979645	3
1614	74	general practitioner	144	1	1	0	-1	J01MA02	3612838	1
1615	74	general practitioner	219	1	1	0	-1	J01MA12	4949132	2
1615	76	general practitioner	244	1	1	0	-1	J01MA12	3958413	3
1616	73	general practitioner	168	1	0	0	0	J01MA12	3979645	3
1617	74	general practitioner	108	1	0	3	3	J01MA01	3603087	3
1617	75	general practitioner	108	1	0	0	0	J01MA01	3603087	2
1619	74	general practitioner	223	1	0	0	0	J01MA01	3617988	1
1621	74	general practitioner	173	1	0	0	0	J01MA02	3612732	2
1623	74	general practitioner	148	1	0	0	0	J01MA02	3682230	3
1624	74	general practitioner	81	1	1	4	3	J01MA02	3612838	1
1625	74	general practitioner	478	1	0	0	0	J01MA01	3645298	1
1625	74	general practitioner	478	1	0	5	5	J01MA01	3645298	1
1628	74	general practitioner	100	1	0	0	0	J01MA02	3678317	2
1628	74	general practitioner	100	1	0	0	0	J01MA01	3645298	2
1628	75	general practitioner	100	1	0	0	0	J01MA01	3645298	2
1630	73	general practitioner	173	1	0	4	4	J01MA02	3612732	2
1632	75	general practitioner	163	1	0	2	2	J01MA02	3612732	1
1634	73	general practitioner	153	1	1	0	-1	J01DD04	3605666	5
1636	73	general practitioner	85	1	0	5	5	J01CA04	3576568	3
1639	73	general practitioner	151	1	0	0	0	J01MA12	3752746	2
1640	73	general practitioner	413	1	0	0	0	J01MA02	3642963	1
1640	74	general practitioner	413	1	1	0	-1	J01MA02	3612838	1
1641	74	general practitioner	222	1	1	1	0	J01MA12	3991149	2
1641	74	general practitioner	138	1	1	0	-1	J01MA12	3991149	1
1641	75	general practitioner	138	1	0	0	0	J01MA12	3958413	1
1641	75	general practitioner	219	1	0	3	3	J01MA12	3958413	1
1641	76	general practitioner	219	1	0	0	0	J01MA12	3958413	1
1644	73	general practitioner	498	1	0	0	0	J01EE01	3491754	3
1647	73	general practitioner	92	1	0	0	0	J01DD04	3598038	6
1649	73	general practitioner	116	1	1	0	-1	J01CR02	3608914	2
1654	74	general practitioner	20	1	0	0	0	J01MA01	3645298	3
1658	73	general practitioner	253	1	0	1	1	J01EE01	3491754	2
1660	73	general practitioner	119	1	0	1	1	J01DD04	3267488	7
1661	73	general practitioner	72	1	0	3	3	J01MA02	3638430	2
1661	73	general practitioner	72	1	0	0	0	J01MA02	3638430	2
1661	73	general practitioner	72	1	0	2	2	J01MA02	3638430	3
1662	75	general practitioner	236	1	1	0	-1	J01EE01	3491754	1
1663	73	general practitioner	83	1	0	3	3	J01XE01	3296449	1
1664	74	general practitioner	151	1	0	2	2	J01CA04	3882911	4
1667	73	general practitioner	270	1	0	3	3	J01DD08	3804578	3
1669	73	general practitioner	220	1	1	0	-1	J01MA02	3674495	2
1669	73	general practitioner	220	1	1	4	3	J01MA02	3672473	2
1670	74	general practitioner	151	1	0	4	4	J01DE01	3906238	14
1670	73	general practitioner	253	1	1	0	-1	J01MA01	3645298	2
1670	74	general practitioner	253	1	0	0	0	J01MA01	3645298	2
1672	73	general practitioner	137	1	0	2	2	J01EE01	3001069	2
1673	73	general practitioner	61	1	0	2	2	J01CR02	3773659	1
1673	73	general practitioner	61	1	1	4	3	J01CR02	3773412	1
1673	73	general practitioner	61	1	0	0	0	J01DD04	3605666	3
1673	73	general practitioner	61	1	1	1	0	J01MA02	3638430	1
1675	74	general practitioner	138	1	0	0	0	J01DD08	3804578	2
1678	73	general practitioner	233	1	0	0	0	J01MA02	3674495	3
1680	73	general practitioner	112	1	1	2	1	J01DD04	3559050	7
1680	73	general practitioner	112	1	1	5	4	J01MA02	3612838	4
1684	75	general practitioner	160	1	1	0	-1	J01CR02	3656238	2
1684	76	general practitioner	160	1	1	1	0	J01CR02	3656327	2
1684	74	general practitioner	160	1	1	0	-1	J01DD04	3556896	7
1685	74	general practitioner	165	1	1	3	2	J01MA01	3391248	1
1686	73	general practitioner	238	1	1	0	-1	J01CR02	3608914	2
1686	73	general practitioner	238	1	1	4	3	J01EE01	3491754	2
1688	73	general practitioner	170	1	0	3	3	J01XX01	3942381	2
1690	73	general practitioner	115	1	0	0	0	J01MA12	3979645	2
1692	73	general practitioner	107	1	0	0	0	J01MA01	3603087	3
1693	75	general practitioner	58	1	0	0	0	J01MA12	3979645	3
1695	75	general practitioner	123	1	0	0	0	J01CR02	3673188	4
1695	75	general practitioner	181	1	0	2	2	J01XX01	3942381	1
1702	73	general practitioner	120	1	1	0	-1	J01DD08	2232803	2
1702	74	general practitioner	120	1	1	0	-1	J01DD08	2232803	2
1703	72	general practitioner	123	1	1	4	3	J01DD08	3014471	2
1703	73	general practitioner	123	1	0	3	3	J01DD08	3014471	2
1703	73	general practitioner	123	1	0	0	0	J01MA12	3911015	1
1703	74	general practitioner	123	1	1	0	-1	J01XE01	3296449	2
1704	74	general practitioner	203	1	0	0	0	J01DD08	3804578	3
1704	74	general practitioner	203	1	0	3	3	J01DD04	3605666	20
1704	74	general practitioner	203	1	0	0	0	J01MA02	3678317	2
1704	74	general practitioner	203	1	0	0	0	J01EE01	3491754	4
1705	74	general practitioner	221	1	0	5	5	J01MA02	3638430	2
1706	73	general practitioner	235	1	0	0	0	J01MA02	3612732	1
1706	73	general practitioner	235	1	0	2	2	J01MA02	3612732	1
1706	75	general practitioner	205	1	0	0	0	J01MA02	3612732	1
1707	73	general practitioner	106	1	0	1	1	J01DD08	3881892	3
1707	73	general practitioner	106	1	1	0	-1	J01MA12	3979645	3
1708	73	general practitioner	151	1	1	0	-1	J01MA02	3643081	2
1710	73	general practitioner	488	1	1	0	-1	J01MA02	3672473	3
1710	73	general practitioner	142	1	1	4	3	J01CA08	3799305	5
1711	73	general practitioner	106	1	1	0	-1	J01MA12	3979645	3
1711	74	general practitioner	106	1	1	1	0	J01EE01	3491754	3
1712	73	general practitioner	156	1	1	0	-1	J01MA01	3635839	3
1713	73	general practitioner	366	1	0	0	0	J01MA02	3809363	1
1713	74	general practitioner	142	1	1	0	-1	J01CA08	3010493	3
1715	73	general practitioner	133	1	0	0	0	J01CA08	3799305	2
1719	73	general practitioner	66	1	1	0	-1	J01MA01	3623842	1
1721	73	general practitioner	70	1	0	0	0	J01MA12	3991149	3
1724	73	general practitioner	144	1	1	0	-1	J01XX01	3942369	1
1727	73	general practitioner	150	1	0	0	0	J01CR02	3656238	2
1729	73	general practitioner	100	1	0	2	2	J01MA12	3979645	3
1729	74	general practitioner	100	1	0	0	0	J01MA12	3979645	2
1729	74	general practitioner	100	1	0	4	4	J01MA12	3979645	2
1729	74	general practitioner	100	1	1	0	-1	J01EE01	3491754	3
1729	74	general practitioner	100	1	0	0	0	J01EE01	3491754	3
1731	74	general practitioner	239	1	0	1	1	J01CR02	3656238	2
1731	74	general practitioner	239	1	1	4	3	J01MA02	3612838	3
1731	72	general practitioner	239	1	0	3	3	J01EE01	3491754	3
1734	73	general practitioner	256	1	1	0	-1	J01DD08	3881892	6
1736	73	general practitioner	140	1	1	0	-1	J01XX01	3942381	1
1737	73	general practitioner	116	1	0	4	4	J01DD04	3556896	14
1737	73	general practitioner	116	1	0	0	0	J01MA02	3678317	3
1737	74	general practitioner	168	1	0	0	0	J01MA12	3958413	3
1739	73	general practitioner	144	1	0	0	0	J01MA02	3612838	1
1741	73	general practitioner	237	1	0	0	0	J01MA02	3638430	2
1741	73	general practitioner	237	1	0	0	0	J01MA12	3988271	2
1744	72	general practitioner	221	1	1	1	0	J01XX01	3942352	2
1746	73	general practitioner	259	1	0	0	0	J01MA02	3612732	1
1749	74	general practitioner	122	1	1	0	-1	J01MA02	3678317	2
1751	73	general practitioner	152	1	0	4	4	J01DD04	3598133	10
1751	73	general practitioner	152	1	0	0	0	J01DD04	3598133	10
1751	73	general practitioner	152	1	0	0	0	J01DD04	3598133	10
1751	74	general practitioner	152	1	1	5	4	J01MA02	3672473	2
1753	73	general practitioner	84	1	1	0	-1	J01MA12	3979645	3
1755	73	general practitioner	161	1	0	0	0	J01MA01	3603087	3
1756	75	general practitioner	138	1	1	0	-1	J01CA04	3000884	1
1759	72	general practitioner	181	1	0	0	0	J01CA04	3001066	4
1766	72	general practitioner	114	1	1	1	0	J01MA02	3612732	3
1769	73	general practitioner	235	1	1	0	-1	J01MA02	3612732	1
1773	73	general practitioner	239	1	0	0	0	J01MA01	3635839	1
1776	74	general practitioner	150	1	0	0	0	J01DD13	3462818	3
1777	73	general practitioner	198	1	0	0	0	J01MA02	3638430	3
1777	75	general practitioner	156	1	0	0	0	J01MA12	3958413	1
1779	73	general practitioner	132	1	0	0	0	J01DD08	2232803	3
1779	73	general practitioner	132	1	0	3	3	J01MA12	3991149	3
1779	75	general practitioner	64	1	0	0	0	J01MA01	3603087	3
1782	72	general practitioner	79	1	0	0	0	J01CR02	3608802	2
1787	73	general practitioner	190	1	0	0	0	J01MA12	3979645	2
1788	72	general practitioner	153	1	0	0	0	J01MA02	3638430	3
1790	72	general practitioner	220	1	0	0	0	J01EE01	3491754	1
1790	72	general practitioner	220	1	0	5	5	J01EE01	3491754	1
1791	73	general practitioner	170	1	0	5	5	J01CR02	3656238	2
1792	73	general practitioner	239	1	0	0	0	J01CA08	3799305	1
1796	74	general practitioner	153	1	0	2	2	J01CR02	3773642	2
1796	74	general practitioner	153	1	0	0	0	J01CA04	3000882	3
1798	73	general practitioner	123	1	1	0	-1	J01MA02	3672473	2
1801	72	general practitioner	90	1	0	0	0	J01DD08	2232803	2
1802	73	general practitioner	156	1	1	0	-1	J01CR02	3670818	2
1802	73	general practitioner	156	1	0	0	0	J01EE01	3491754	2
1803	74	general practitioner	164	1	0	0	0	J01DD08	3313113	2
1805	72	general practitioner	173	1	0	0	0	J01MA02	3612732	1
1805	72	general practitioner	173	1	0	3	3	J01MA02	3612732	2
1805	73	general practitioner	173	1	0	0	0	J01MA02	3612732	1
1806	72	general practitioner	127	1	0	0	0	J01MA01	3617988	3
1807	74	general practitioner	407	1	1	3	2	J01DD08	3804578	3
1807	74	general practitioner	86	1	0	0	0	J01DD08	3804578	3
1807	72	general practitioner	86	1	0	0	0	J01EE01	3491754	3
1814	72	general practitioner	244	1	0	0	0	J01MA02	3682230	1
1816	74	general practitioner	76	1	0	3	3	J01DD08	3881892	2
1816	74	general practitioner	170	1	0	5	5	J01DD08	2232803	2
1816	74	general practitioner	170	1	0	0	0	J01DD04	3556896	7
1816	74	general practitioner	170	1	0	0	0	J01MA02	3612732	3
1816	72	general practitioner	170	1	0	0	0	J01MA12	3991149	3
1817	73	general practitioner	416	1	0	0	0	J01MA02	3678317	3
1820	74	general practitioner	117	1	1	5	4	J01EE01	3491754	2
1823	72	general practitioner	118	1	0	0	0	J01MA02	3678317	3
1825	73	general practitioner	155	1	0	0	0	J01MA02	3638430	2
1825	73	general practitioner	155	1	0	0	0	J01MA02	3638430	3
1825	73	general practitioner	126	1	0	0	0	J01MA02	3612732	3
1829	72	general practitioner	185	1	0	0	0	J01MA02	3638430	1
1831	72	general practitioner	74	1	0	0	0	J01CR02	3773429	3
1831	72	general practitioner	117	1	0	3	3	J01CR02	3608914	2
1833	72	general practitioner	134	1	0	1	1	J01DD04	3674437	12
1834	72	general practitioner	73	1	1	2	1	J01MA02	3674495	3
1835	73	general practitioner	100	1	0	0	0	J01MA02	3678317	3
1836	73	general practitioner	134	1	0	0	0	J01XX01	3988934	2
1837	72	general practitioner	112	1	0	2	2	J01CR02	3668313	2
1838	75	general practitioner	117	1	1	3	2	J01MA12	3949874	4
1839	72	general practitioner	249	1	1	0	-1	J01MA01	3617988	3
1840	72	general practitioner	165	1	0	3	3	J01MA01	3635839	2
1841	72	general practitioner	113	1	1	5	4	J01DD08	2232803	4
1841	74	general practitioner	113	1	0	0	0	J01MA12	3991149	3
1842	73	general practitioner	135	1	1	0	-1	J01XX01	3988934	1
1842	73	general practitioner	241	1	0	0	0	J01CA08	3010493	2
1848	72	general practitioner	125	1	1	4	3	J01MA02	3638424	1
1853	74	general practitioner	59	1	0	0	0	J01MA12	3911015	3
1857	72	general practitioner	114	1	0	0	0	J01MA02	3612732	2
1864	72	general practitioner	254	1	1	4	3	J01DD08	3014471	2
1869	71	general practitioner	248	1	1	2	1	J01MA12	3958229	3
1870	72	general practitioner	79	1	0	0	0	J01DD04	3605666	14
1870	73	general practitioner	79	1	0	0	0	J01EE01	3491754	3
1871	72	general practitioner	55	1	1	0	-1	J01DD08	3014471	2
1872	72	general practitioner	249	1	1	0	-1	J01MA02	3638430	2
1874	72	general practitioner	219	1	0	0	0	J01DD08	3804578	2
1874	73	general practitioner	219	1	0	0	0	J01MA02	3638430	2
1875	71	general practitioner	138	1	0	0	0	J01CR02	3773412	1
1877	72	general practitioner	170	1	0	0	0	J01DD08	2232803	3
1877	71	general practitioner	181	1	0	0	0	J01MA01	3635839	3
1877	73	general practitioner	181	1	0	0	0	J01EE01	3491754	2
1879	72	general practitioner	194	1	0	2	2	J01MA12	3958413	2
1881	73	general practitioner	136	1	0	0	0	J01MA12	3991149	1
1881	73	general practitioner	136	1	0	5	5	J01MA12	3991149	2
1884	72	general practitioner	75	1	0	0	0	J01MA02	3612732	3
1884	72	general practitioner	75	1	0	2	2	J01EE01	3491754	3
1885	72	general practitioner	138	1	1	0	-1	J01MA02	3638430	2
1885	72	general practitioner	138	1	1	0	-1	J01MA02	3638430	2
1885	73	general practitioner	138	1	1	0	-1	J01MA02	3678317	1
1885	73	general practitioner	138	1	1	3	2	J01EE01	3491754	2
1888	71	general practitioner	253	1	0	0	0	J01MA02	3678317	3
1890	72	general practitioner	192	1	1	0	-1	J01MA12	3949874	3
1893	71	general practitioner	167	1	0	0	0	J01MA02	3678317	2
1893	71	general practitioner	167	1	0	4	4	J01MA02	3678317	1
1893	72	general practitioner	245	1	0	0	0	J01MA02	3809363	3
1895	72	general practitioner	73	1	1	0	-1	J01CR02	3656221	1
1899	72	general practitioner	232	1	1	0	-1	J01MA02	3674495	2
1899	74	general practitioner	220	1	1	0	-1	J01MA01	3671611	2
1900	72	general practitioner	150	1	0	0	0	J01CR02	3608802	4
1901	71	general practitioner	147	1	1	0	-1	J01DD08	3804578	1
1904	72	general practitioner	257	1	0	0	0	J01CR02	3773412	2
1906	72	general practitioner	233	1	0	1	1	J01MA02	3674495	3
1906	71	general practitioner	233	1	0	0	0	J01EE01	3491754	2
1908	73	general practitioner	138	1	1	0	-1	J01EE01	3491754	2
1908	71	general practitioner	138	1	0	2	2	J01EE01	3219704	2
1910	71	general practitioner	77	1	0	0	0	J01CR02	3670818	2
1915	74	general practitioner	153	1	1	0	-1	J01CA04	3000884	1
1916	71	general practitioner	89	1	0	0	0	J01EE01	3219704	1
1917	73	general practitioner	232	1	1	0	-1	J01MA12	3988271	3
1918	74	general practitioner	103	1	0	0	0	J01DD04	3605666	5
1918	74	general practitioner	103	1	0	5	5	J01DD04	3605666	3
1920	72	general practitioner	219	1	1	5	4	J01MA02	3638430	2
1921	71	general practitioner	190	1	0	0	0	J01MA02	3678317	2
1922	72	general practitioner	163	1	0	0	0	J01MA02	3638430	4
1922	73	general practitioner	163	1	0	0	0	J01MA02	3612732	5
1924	71	general practitioner	187	1	1	0	-1	J01CR02	3773659	2
1924	71	general practitioner	187	1	1	5	4	J01CA04	3000884	2
1927	71	general practitioner	220	1	0	0	0	J01CR02	3656333	2
1928	72	general practitioner	140	1	0	0	0	J01DD08	2232803	2
1928	72	general practitioner	141	1	0	2	2	J01DD04	3556726	14
1928	71	general practitioner	141	1	0	0	0	J01MA12	3949874	1
1928	73	general practitioner	140	1	0	0	0	J01XE01	3296449	2
1928	72	general practitioner	141	1	0	3	3	J01MA01	3603087	3
1928	74	general practitioner	141	1	0	0	0	J01MA01	3617988	3
1928	72	general practitioner	140	1	0	0	0	J01EE01	3491754	3
1928	72	general practitioner	140	1	0	0	0	J01EE01	3491754	3
1928	72	general practitioner	140	1	0	0	0	J01EE01	3491754	2
1935	73	general practitioner	132	1	0	0	0	J01MA12	3991149	1
1939	72	general practitioner	256	1	1	0	-1	J01CA04	3007458	2
1939	74	general practitioner	256	1	0	0	0	J01CA04	3007459	9
1940	71	general practitioner	177	1	0	0	0	J01EE01	3491754	1
1941	74	general practitioner	130	1	0	0	0	J01EE01	3491754	1
1942	72	general practitioner	225	1	0	0	0	J01MA12	3958413	3
1942	73	general practitioner	225	1	0	0	0	J01MA12	3958413	2
1942	74	general practitioner	225	1	1	0	-1	J01MA12	3958413	3
1942	72	general practitioner	225	1	0	4	4	J01EE01	3491754	3
1943	72	general practitioner	229	1	1	0	-1	J01MA12	3988271	3
1943	72	general practitioner	229	1	0	0	0	J01MA12	3988271	1
1944	71	general practitioner	179	1	0	3	3	J01DD08	3014471	3
1944	71	general practitioner	179	1	0	0	0	J01MA12	3979645	2
1944	71	general practitioner	179	1	0	2	2	J01EE01	3491754	3
1944	71	general practitioner	179	1	0	3	3	J01EE01	3491754	5
1946	71	general practitioner	138	1	1	0	-1	J01MA02	3638430	2
1948	71	general practitioner	132	1	0	0	0	J01DD04	3605666	4
1948	71	general practitioner	132	1	0	2	2	J01EE01	3491754	3
1949	71	general practitioner	255	1	1	0	-1	J01CA04	3007458	1
1952	71	general practitioner	182	1	0	4	4	J01MA12	3949874	2
1953	72	general practitioner	109	1	0	0	0	J01MA12	3991149	1
1953	72	general practitioner	109	1	0	5	5	J01EE01	3491754	3
1954	73	general practitioner	168	1	0	0	0	J01DD04	3605666	3
1955	71	general practitioner	57	1	0	0	0	J01EE01	3491754	3
1956	74	general practitioner	80	1	0	0	0	J01DD08	3804578	2
1956	72	general practitioner	80	1	0	1	1	J01MA02	3678317	2
1957	71	general practitioner	135	1	0	0	0	J01DD08	2232803	2
1958	72	general practitioner	219	1	0	0	0	J01CA08	3799305	1
1959	71	general practitioner	243	1	0	0	0	J01MA02	3612838	3
1960	73	general practitioner	166	1	1	0	-1	J01CR02	3668313	2
1960	71	general practitioner	166	1	0	0	0	J01MA02	3612844	2
1960	74	general practitioner	166	1	1	0	-1	J01MA12	3949874	2
1961	71	general practitioner	64	1	0	0	0	J01MA12	3991149	3
1965	71	general practitioner	127	1	0	0	0	J01MA12	3991149	3
1965	72	general practitioner	127	1	0	3	3	J01EE01	3491754	3
1967	71	general practitioner	232	1	1	0	-1	J01MA01	3671611	2
1968	71	general practitioner	188	1	1	0	-1	J01EE01	3491754	2
1969	72	general practitioner	181	1	0	2	2	J01MA02	3612838	3
1969	72	general practitioner	126	1	0	0	0	J01MA02	3612732	1
1969	73	general practitioner	126	1	1	0	-1	J01MA02	3612732	2
1970	72	general practitioner	153	1	1	0	-1	J01DD08	3804578	2
1972	71	general practitioner	528	1	0	0	0	J01MA01	3617988	3
1977	74	general practitioner	112	1	1	0	-1	J01MA02	3612838	4
1977	71	general practitioner	112	1	0	0	0	J01MA12	3949874	3
1977	72	general practitioner	112	1	0	0	0	J01MA01	3635839	2
1980	71	general practitioner	308	1	0	0	0	J01CR02	3673194	2
1980	71	general practitioner	308	1	0	3	3	J01XX01	3988940	1
1982	71	general practitioner	473	1	1	2	1	J01CR02	3773429	2
1985	71	general practitioner	95	1	0	2	2	J01CR02	3773429	3
1985	71	general practitioner	95	1	0	0	0	J01CR02	3773429	2
1986	72	general practitioner	203	1	0	0	0	J01MA02	3678317	2
1986	72	general practitioner	203	1	0	4	4	J01EE01	3219704	2
1993	71	general practitioner	194	1	0	0	0	J01MA02	3638430	3
1994	70	general practitioner	81	1	0	0	0	J01MA02	3612838	1
2000	73	general practitioner	195	1	1	0	-1	J01CR02	3773429	2
2000	73	general practitioner	195	1	1	1	0	J01CR02	3773659	2
2000	73	general practitioner	195	1	0	0	0	J01CR02	3773429	4
2000	73	general practitioner	195	1	0	3	3	J01CR02	3773412	1
2000	72	general practitioner	195	1	1	0	-1	J01CA04	3558286	6
2000	73	general practitioner	195	1	0	1	1	J01DD04	3605666	8
2000	71	general practitioner	61	1	0	0	0	J01MA01	3617988	2
2000	72	general practitioner	195	1	0	0	0	J01MA01	3635839	2
2000	71	general practitioner	61	1	0	4	4	J01CR05	3812939	50
2000	71	general practitioner	195	1	0	4	4	J01CR05	3691944	30
2003	71	general practitioner	138	1	0	0	0	J01MA02	3638430	2
2004	72	general practitioner	175	1	0	0	0	J01DD08	3014471	2
2004	72	general practitioner	175	1	0	1	1	J01MA12	3979645	3
2006	73	general practitioner	161	1	0	0	0	J01MA02	3612732	4
2006	73	general practitioner	161	1	0	4	4	J01MA12	3991149	1
2007	71	general practitioner	76	1	0	0	0	J01MA02	3612838	1
2007	71	general practitioner	175	1	0	5	5	J01MA02	3678317	1
2009	71	general practitioner	170	1	0	0	0	J01MA12	3991149	1
2009	72	general practitioner	170	1	0	0	0	J01MA12	3991149	1
2011	71	general practitioner	166	1	1	3	2	J01DD04	3559050	14
2012	72	general practitioner	85	1	0	0	0	J01DD08	3014471	4
2012	72	general practitioner	85	1	0	0	0	J01DD08	3014471	4
2012	73	general practitioner	85	1	0	0	0	J01EE01	3219704	2
2012	71	general practitioner	85	1	0	0	0	J01EE01	3219704	3
2015	71	general practitioner	173	1	1	0	-1	J01MA01	3603087	2
2016	71	general practitioner	130	1	1	0	-1	J01DD08	3014471	1
2017	71	general practitioner	60	1	0	0	0	J01MA12	3991149	2
2020	71	general practitioner	255	1	1	0	-1	J01CA04	3007657	4
2021	72	general practitioner	201	1	1	0	-1	J01MA02	3612838	1
2021	71	general practitioner	228	1	0	0	0	J01CA08	3799305	1
2023	70	general practitioner	186	1	1	1	0	J01MA02	3612732	2
2024	71	general practitioner	241	1	0	3	3	J01CA04	3007458	4
2024	71	general practitioner	241	1	1	0	-1	J01CA04	3007459	1
2024	71	general practitioner	241	1	1	5	4	J01XE01	3296449	2
2028	71	general practitioner	141	1	0	2	2	J01MA01	3603087	2
2031	71	general practitioner	56	1	0	1	1	J01MA02	3612732	2
2031	71	general practitioner	89	1	0	4	4	J01MA02	3678317	2
2033	72	general practitioner	113	1	1	3	2	J01CA04	3920741	5
2034	71	general practitioner	118	1	1	2	1	J01CA04	3920787	2
2037	71	general practitioner	426	1	0	0	0	J01CR02	3608794	2
2039	71	general practitioner	146	1	0	0	0	J01DD04	3556896	3
2039	71	general practitioner	146	1	0	3	3	J01MA01	3616670	3
2040	70	general practitioner	129	1	1	1	0	J01MA02	3612732	3
2042	70	general practitioner	95	1	0	0	0	J01MA12	3958413	3
2043	70	general practitioner	58	1	0	0	0	J01MA12	3991149	3
2044	73	general practitioner	116	1	0	0	0	J01MA02	3678317	2
2045	72	general practitioner	426	1	0	2	2	J01CR02	3656238	2
2045	72	general practitioner	186	1	0	1	1	J01CR02	3656238	2
2045	71	general practitioner	186	1	0	0	0	J01MA02	3612732	2
2045	72	general practitioner	186	1	0	0	0	J01MA02	3612732	2
2045	72	general practitioner	186	1	0	0	0	J01MA02	3612732	2
2045	73	general practitioner	186	1	0	0	0	J01XE01	3296449	2
2045	73	general practitioner	186	1	0	0	0	J01XE01	3296449	4
2046	70	general practitioner	485	1	0	0	0	J01CA08	3799305	2
2052	71	general practitioner	244	1	1	0	-1	J01MA02	3612838	3
2053	71	general practitioner	412	1	1	0	-1	J01MA02	3638430	2
2054	71	general practitioner	235	1	1	0	-1	J01MA01	3603087	3
2055	71	general practitioner	98	1	0	0	0	J01MA02	3612732	1
2055	71	general practitioner	98	1	0	5	5	J01MA02	3612732	2
2056	72	general practitioner	165	1	1	5	4	J01MA02	3612838	4
2057	70	general practitioner	179	1	0	0	0	J01MA02	3678317	2
2059	70	general practitioner	257	1	0	0	0	J01XX01	3320923	1
2059	71	general practitioner	257	1	0	0	0	J01XX01	3942352	1
2060	71	general practitioner	414	1	1	0	-1	J01MA02	3638430	3
2060	71	general practitioner	153	1	1	0	-1	J01MA02	3638430	3
2061	70	general practitioner	244	1	1	1	0	J01EE01	3491754	3
2062	72	general practitioner	140	1	1	0	-1	J01MA02	3612732	3
2063	71	general practitioner	234	1	1	4	3	J01MA01	3617988	1
2066	70	general practitioner	100	1	0	0	0	J01MA01	3635839	1
2068	71	general practitioner	198	1	1	0	-1	J01CA04	3000884	1
2071	70	general practitioner	238	1	0	0	0	J01MA01	3671611	2
2073	71	general practitioner	241	1	0	0	0	J01MA12	3496556	2
2076	71	general practitioner	238	1	1	0	-1	J01EE01	3491754	2
2079	70	general practitioner	187	1	0	0	0	J01EE01	3491754	3
2080	70	general practitioner	185	1	0	1	1	J01MA02	3638430	2
2080	70	general practitioner	185	1	1	0	-1	J01MA02	3638430	1
2081	71	general practitioner	151	1	1	0	-1	J01MA02	3643081	2
2082	71	general practitioner	219	1	0	3	3	J01MA01	3617988	2
2085	71	general practitioner	274	1	0	0	0	J01DD08	3014471	4
2085	72	general practitioner	274	1	0	1	1	J01DD08	3014471	3
2085	73	general practitioner	274	1	1	3	2	J01MA02	3682230	2
2085	72	general practitioner	274	1	1	2	1	J01EE01	3491754	2
2086	71	general practitioner	170	1	0	0	0	J01MA02	3612732	1
2086	73	general practitioner	170	1	0	0	0	J01MA02	3612732	2
2087	71	general practitioner	143	1	0	0	0	J01MA02	3638430	1
2087	71	general practitioner	143	1	0	5	5	J01MA02	3638430	1
2088	71	general practitioner	149	1	0	0	0	J01MA12	3958413	1
2088	71	general practitioner	149	1	0	0	0	J01MA01	3617988	1
2088	71	general practitioner	149	1	0	4	4	J01CR05	3812939	63
2089	70	general practitioner	188	1	1	0	-1	J01CR02	3670801	4
2090	71	general practitioner	121	1	0	2	2	J01CA04	2792933	2
2090	70	general practitioner	237	1	0	0	0	J01DD04	3605666	5
2090	70	general practitioner	237	1	0	4	4	J01MA02	3638430	3
2092	71	general practitioner	170	1	0	0	0	J01CR02	3608802	2
2092	71	general practitioner	170	1	0	3	3	J01MA12	3991149	3
2092	71	general practitioner	170	1	0	0	0	J01MA12	3991149	3
2093	70	general practitioner	59	1	0	4	4	J01MA01	3635839	2
2095	71	general practitioner	195	1	0	0	0	J01MA02	3672473	2
2096	71	general practitioner	17	1	0	0	0	J01MA02	3672473	1
2097	70	general practitioner	257	1	1	0	-1	J01MA02	3638430	3
2101	71	general practitioner	145	1	0	0	0	J01MA02	3682230	2
2102	71	general practitioner	142	1	0	2	2	J01MA12	3949874	2
2102	72	general practitioner	142	1	0	0	0	J01EE01	3491754	2
2103	70	general practitioner	241	1	0	0	0	J01MA02	3612838	3
2106	71	general practitioner	117	1	0	3	3	J01DD08	3881892	4
2106	71	general practitioner	117	1	1	0	-1	J01MA02	3678317	2
2110	70	general practitioner	244	1	0	0	0	J01MA02	3612838	3
2117	70	general practitioner	526	1	1	3	2	J01MA01	3603087	2
2119	70	general practitioner	379	1	0	0	0	J01MA12	3991149	3
2119	70	general practitioner	379	1	0	2	2	J01EE01	3491754	3
2120	70	general practitioner	107	1	1	0	-1	J01CR02	3656238	2
2120	71	general practitioner	107	1	1	0	-1	J01EE01	3491754	3
2120	70	general practitioner	107	1	0	0	0	J01EE01	3491754	2
2121	70	general practitioner	248	1	1	0	-1	J01MA02	3809363	6
2122	72	general practitioner	129	1	0	0	0	J01MA12	3991149	2
2128	72	general practitioner	246	1	0	0	0	J01MA02	3612838	3
2129	70	general practitioner	116	1	1	0	-1	J01MA02	3678317	2
2131	70	general practitioner	225	1	1	0	-1	J01DD04	3605666	6
2132	70	general practitioner	35	1	1	0	-1	J01MA01	3603087	2
2133	71	general practitioner	155	1	0	0	0	J01EE01	3491754	3
2134	71	general practitioner	142	1	0	0	0	J01MA02	3612838	1
2134	72	general practitioner	142	1	0	0	0	J01MA02	3612838	1
2135	71	general practitioner	100	1	0	2	2	J01MA02	3678317	3
2136	71	general practitioner	221	1	1	0	-1	J01MA02	3638430	1
2138	71	general practitioner	257	1	0	0	0	J01EE01	3491754	2
2139	71	general practitioner	227	1	0	0	0	J01CR02	3668307	2
2140	70	general practitioner	219	1	0	0	0	J01MA02	3638430	1
2142	70	general practitioner	85	1	1	5	4	J01EE01	3219704	2
2143	70	general practitioner	174	1	0	3	3	J01CR05	3691944	39
2144	72	general practitioner	173	1	0	0	0	J01MA02	3612732	3
2145	72	general practitioner	94	1	0	0	0	J01MA02	3678317	3
2145	70	general practitioner	185	1	1	0	-1	J01MA12	3958413	3
2149	70	general practitioner	131	1	1	0	-1	J01DD04	3556726	4
2152	70	general practitioner	124	1	0	0	0	J01MA12	3949874	3
2152	71	general practitioner	124	1	1	2	1	J01CA08	3010493	2
2154	71	general practitioner	232	1	0	2	2	J01CA04	2792904	3
2154	71	general practitioner	232	1	1	3	2	J01CA04	2792896	4
2154	72	general practitioner	232	1	0	3	3	J01EE01	3491754	3
2157	70	general practitioner	131	1	0	0	0	J01MA02	3612732	3
2160	70	general practitioner	165	1	1	3	2	J01XE01	3296449	2
2162	87	general practitioner	256	1	0	0	0	J01CA04	3007459	4
2162	87	general practitioner	256	1	0	0	0	J01DD08	3881892	16
2162	69	general practitioner	219	1	0	0	0	J01MA02	3638430	2
2164	70	general practitioner	221	1	0	0	0	J01EE01	3491754	3
2165	69	general practitioner	119	1	0	0	0	J01MA01	3623842	1
2166	70	general practitioner	219	1	1	0	-1	J01MA01	3617988	2
2167	71	general practitioner	123	1	1	5	4	J01MA02	3672473	2
2167	70	general practitioner	123	1	0	0	0	J01MA12	3911015	2
2168	70	general practitioner	153	1	0	0	0	J01MA02	3638430	2
2169	69	general practitioner	147	1	1	3	2	J01DD04	3605666	14
2169	69	general practitioner	147	1	1	0	-1	J01MA12	3958413	1
2170	69	general practitioner	83	1	0	0	0	J01CR02	3656333	2
2170	70	general practitioner	83	1	1	3	2	J01DD08	3881892	2
2175	70	general practitioner	138	1	0	0	0	J01MA02	3638430	3
2175	71	general practitioner	202	1	1	0	-1	J01MA12	3979645	3
2177	70	general practitioner	153	1	0	4	4	J01DD04	3605666	10
2177	70	general practitioner	153	1	0	0	0	J01EE01	3491754	3
2178	70	general practitioner	141	1	0	2	2	J01MA02	3612732	1
2178	71	general practitioner	154	1	0	5	5	J01EE01	3491754	2
2181	70	general practitioner	83	1	0	0	0	J01MA02	3678317	2
2182	70	general practitioner	324	1	0	0	0	J01MA02	3612732	1
2185	70	general practitioner	197	1	0	0	0	J01MA02	3612732	1
2190	70	general practitioner	174	1	0	0	0	J01MA02	3612838	3
2190	70	general practitioner	152	1	0	3	3	J01EE01	3491754	3
2196	72	general practitioner	200	1	0	0	0	J01CR02	3610070	2
2198	69	general practitioner	228	1	0	3	3	J01MA01	3603087	2
2199	70	general practitioner	111	1	0	0	0	J01MA12	3991149	3
2202	69	general practitioner	194	1	0	3	3	J01MA01	3617988	3
2203	69	general practitioner	191	1	1	3	2	J01MA02	3672473	3
2207	71	general practitioner	119	1	0	0	0	J01DD13	3791002	2
2208	70	general practitioner	250	1	0	3	3	J01EE01	3219704	4
2209	70	general practitioner	138	1	1	0	-1	J01CA04	3385704	3
2216	71	general practitioner	174	1	0	4	4	J01CR02	3670818	1
2216	71	general practitioner	174	1	0	0	0	J01MA02	3612838	2
2217	70	general practitioner	161	1	1	1	0	J01CA04	3001071	2
2218	70	general practitioner	173	1	0	0	0	J01MA02	3612732	2
2218	71	general practitioner	173	1	1	0	-1	J01MA02	3612732	3
2218	72	general practitioner	173	1	0	0	0	J01MA02	3612732	3
2218	72	general practitioner	173	1	0	0	0	J01MA12	3991149	2
2219	72	general practitioner	73	1	1	4	3	J01CR02	3533895	1
2222	69	general practitioner	173	1	1	0	-1	J01MA02	3612732	3
2223	69	general practitioner	244	1	1	0	-1	J01MA01	3635839	3
2225	70	general practitioner	227	1	0	3	3	J01CA04	3000884	2
2226	70	general practitioner	251	1	1	0	-1	J01CA04	3007458	3
2227	69	general practitioner	310	1	1	5	4	J01MA12	3991149	3
2230	70	general practitioner	64	1	0	1	1	J01DD08	2232803	2
2230	70	general practitioner	168	1	1	1	0	J01MA02	3678317	2
2230	71	general practitioner	168	1	1	0	-1	J01MA02	3638430	2
2233	70	general practitioner	222	1	1	0	-1	J01XE01	3296449	1
2234	70	general practitioner	236	1	0	2	2	J01CR02	3668313	2
2234	70	general practitioner	121	1	0	0	0	J01MA01	3671611	2
2235	70	general practitioner	244	1	0	0	0	J01MA02	3638430	3
2235	71	general practitioner	244	1	0	0	0	J01MA02	3678317	3
2236	69	general practitioner	169	1	0	0	0	J01MA01	3645298	1
2237	69	general practitioner	181	1	0	0	0	J01MA02	3612838	2
2238	69	general practitioner	242	1	0	3	3	J01MA02	3674495	2
2239	71	general practitioner	106	1	0	0	0	J01CR02	3656333	2
2239	72	general practitioner	194	1	1	0	-1	J01CR02	3773659	2
2239	71	general practitioner	194	1	0	0	0	J01MA12	3496556	1
2239	71	general practitioner	194	1	0	4	4	J01MA12	3958413	2
2243	71	general practitioner	118	1	0	0	0	J01MA12	3979645	3
2243	71	general practitioner	174	1	0	2	2	J01EE01	3491754	3
2244	70	general practitioner	134	1	1	4	3	J01CR02	3791054	2
2244	70	general practitioner	134	1	0	0	0	J01CR02	3533754	1
2244	69	general practitioner	124	1	0	2	2	J01EE01	3001069	2
2244	69	general practitioner	134	1	1	4	3	J01EE01	3491754	3
2249	71	general practitioner	170	1	1	4	3	J01DD08	2232803	4
2249	69	general practitioner	149	1	0	1	1	J01MA12	3949874	1
2249	69	general practitioner	163	1	0	2	2	J01MA12	3991149	2
2249	70	general practitioner	170	1	0	0	0	J01MA12	3991149	3
2249	71	general practitioner	163	1	0	0	0	J01MA12	3958413	3
2249	71	general practitioner	170	1	1	1	0	J01EE01	3491754	3
2252	69	general practitioner	151	1	0	0	0	J01MA02	3643081	1
2254	69	general practitioner	188	1	0	0	0	J01MA12	3988271	2
2258	69	general practitioner	93	1	0	0	0	J01EE01	3491754	1
2262	71	general practitioner	111	1	1	0	-1	J01MA01	3603087	3
2264	69	general practitioner	256	1	0	0	0	J01CR02	3668313	2
2265	69	general practitioner	151	1	0	0	0	J01CR02	3610064	1
2267	69	general practitioner	74	1	0	0	0	J01MA12	3958413	2
2267	69	general practitioner	111	1	1	0	-1	J01EE01	3491754	3
2269	69	general practitioner	181	1	0	0	0	J01MA12	3949874	1
2269	69	general practitioner	181	1	0	3	3	J01MA12	3949874	2
2270	70	general practitioner	253	1	0	0	0	J01MA02	3678317	3
2272	69	general practitioner	145	1	0	0	0	J01MA02	3682230	3
2274	69	general practitioner	181	1	0	0	0	J01MA01	3635839	2
2275	70	general practitioner	176	1	1	2	1	J01CR02	3773659	2
2276	69	general practitioner	174	1	1	4	3	J01MA12	3949874	3
2276	69	general practitioner	174	1	1	1	0	J01EE01	3491754	3
2281	69	general practitioner	253	1	0	0	0	J01CA04	3920787	2
2281	69	general practitioner	253	1	0	2	2	J01MA12	3979645	2
2281	70	general practitioner	151	1	1	0	-1	J01MA12	3752746	2
2281	71	general practitioner	253	1	1	3	2	J01MA12	3979645	2
2281	71	general practitioner	253	1	1	4	3	J01EE01	3491754	3
2282	71	general practitioner	181	1	0	4	4	J01CA04	2792896	5
2282	70	general practitioner	181	1	0	0	0	J01MA02	3612838	1
2285	69	general practitioner	151	1	0	0	0	J01MA02	3643081	3
2287	69	general practitioner	111	1	0	0	0	J01MA01	3603087	1
2291	70	general practitioner	187	1	0	0	0	J01MA02	3638430	1
2294	70	general practitioner	229	1	1	3	2	J01CR02	3533754	2
2294	69	general practitioner	229	1	1	0	-1	J01CR02	3533895	2
2294	69	general practitioner	229	1	1	0	-1	J01CA04	2792904	3
2294	69	general practitioner	229	1	1	0	-1	J01MA02	3674495	1
2294	69	general practitioner	229	1	1	0	-1	J01MA12	3988271	3
2294	70	general practitioner	229	1	1	0	-1	J01MA01	3623842	1
2297	69	general practitioner	160	1	0	0	0	J01DD08	2232803	3
2297	69	general practitioner	160	1	0	0	0	J01EE01	3491754	2
2299	69	general practitioner	86	1	0	3	3	J01MA01	3617988	2
2301	69	general practitioner	141	1	1	0	-1	J01XX01	3942381	1
2302	69	general practitioner	239	1	0	0	0	J01CA04	3007657	2
2304	70	general practitioner	165	1	0	0	0	J01DD04	2770512	8
2306	69	general practitioner	220	1	0	0	0	J01MA02	3674495	2
2306	69	general practitioner	220	1	0	4	4	J01MA12	3979645	4
2307	69	general practitioner	173	1	0	0	0	J01MA02	3612732	3
2308	69	general practitioner	114	1	0	0	0	J01DD04	3556896	4
2308	71	general practitioner	114	1	0	0	0	J01MA02	3612732	2
2308	69	general practitioner	114	1	0	4	4	J01EE01	3491754	3
2310	70	general practitioner	151	1	1	2	1	J01DE01	3906238	28
2310	69	general practitioner	253	1	1	0	-1	J01DD08	3881892	2
2313	70	general practitioner	195	1	0	0	0	J01EE01	3219704	3
2315	71	general practitioner	136	1	1	0	-1	J01CR02	2775076	2
2316	69	general practitioner	257	1	0	4	4	J01MA02	3638430	2
2316	70	general practitioner	257	1	0	0	0	J01MA02	3638430	1
2316	70	general practitioner	257	1	0	2	2	J01MA02	3638430	2
2317	68	general practitioner	192	1	1	0	-1	J01MA01	3616670	1
2318	69	general practitioner	111	1	0	0	0	J01MA12	3991149	2
2322	68	general practitioner	127	1	0	0	0	J01CA04	3001066	2
2323	70	general practitioner	330	1	0	1	1	J01DD04	3559050	14
2323	69	general practitioner	316	1	1	0	-1	J01MA12	3949874	3
2323	70	general practitioner	330	1	1	5	4	J01EE01	3491754	3
2323	70	general practitioner	330	1	1	3	2	J01EE01	3491754	3
2323	70	general practitioner	330	1	0	0	0	J01EE01	3491754	3
2325	68	general practitioner	158	1	1	4	3	J01CA04	3001066	4
2325	70	general practitioner	158	1	0	0	0	J01MA02	3672473	2
2328	69	general practitioner	120	1	0	0	0	J01DD04	3556896	7
2329	68	general practitioner	75	1	0	0	0	J01DD04	2770529	6
2329	68	general practitioner	75	1	0	3	3	J01MA02	3612732	3
2330	69	general practitioner	110	1	1	0	-1	J01EE01	3491754	2
2331	69	general practitioner	225	1	0	0	0	J01DD08	3804578	1
2331	69	general practitioner	225	1	0	3	3	J01MA02	3638430	2
2332	71	general practitioner	165	1	0	0	0	J01DD08	3804578	2
2334	68	general practitioner	99	1	0	0	0	J01MA12	3911015	3
2335	69	general practitioner	116	1	0	0	0	J01MA02	3678317	1
2335	69	general practitioner	116	1	0	4	4	J01MA02	3678317	2
2336	68	general practitioner	150	1	1	3	2	J01XE01	3296449	2
2343	71	general practitioner	445	1	1	4	3	J01XX01	3988940	2
2344	69	general practitioner	221	1	0	0	0	J01MA02	3638430	1
2344	69	general practitioner	221	1	0	3	3	J01MA02	3638430	2
2347	69	general practitioner	150	1	1	0	-1	J01EE01	3491754	2
2350	69	general practitioner	91	1	0	0	0	J01CR02	3773659	2
2354	69	general practitioner	88	1	0	0	0	J01MA02	3638430	2
2355	69	general practitioner	187	1	0	1	1	J01MA12	3958413	3
2355	71	general practitioner	187	1	0	0	0	J01MA12	3958413	4
2357	68	general practitioner	244	1	0	0	0	J01MA01	3635839	2
2358	69	general practitioner	257	1	1	0	-1	J01MA02	3638430	3
2360	71	general practitioner	249	1	0	0	0	J01CR02	3773659	2
2360	69	general practitioner	223	1	0	0	0	J01CR02	3773642	3
2360	69	general practitioner	167	1	1	0	-1	J01MA02	3638430	1
2362	68	general practitioner	241	1	1	0	-1	J01DD08	3881892	4
2364	69	general practitioner	253	1	0	0	0	J01MA01	3635839	1
2366	70	general practitioner	188	1	0	2	2	J01CR02	3773659	2
2366	69	general practitioner	152	1	0	2	2	J01MA01	3635839	1
2368	69	general practitioner	256	1	0	0	0	J01DD08	3881892	4
2368	68	general practitioner	256	1	1	1	0	J01MA02	3612838	2
2372	69	general practitioner	181	1	1	1	0	J01CR02	3670818	2
2372	69	general practitioner	200	1	1	0	-1	J01CR02	3610070	2
2372	69	general practitioner	181	1	1	0	-1	J01CA04	3007458	4
2372	70	general practitioner	181	1	0	2	2	J01MA02	3612732	3
2372	70	general practitioner	181	1	0	0	0	J01MA02	3612732	3
2372	69	general practitioner	181	1	1	4	3	J01XX01	3942369	1
2372	71	general practitioner	131	1	0	0	0	J01EE01	3491754	3
2377	69	general practitioner	245	1	1	1	0	J01XX01	4987931	1
2378	69	general practitioner	75	1	1	3	2	J01CA04	3491317	3
2379	70	general practitioner	150	1	0	0	0	J01CR02	3608802	2
2379	68	general practitioner	150	1	0	1	1	J01CR02	3608802	3
2379	70	general practitioner	150	1	0	2	2	J01DD08	2232803	3
2379	70	general practitioner	150	1	0	2	2	J01XE01	3296449	2
2379	70	general practitioner	150	1	0	0	0	J01EE01	3491754	2
2383	68	general practitioner	83	1	0	0	0	J01DD08	3881892	4
2383	68	general practitioner	83	1	0	3	3	J01MA01	3645298	3
2385	69	general practitioner	73	1	1	1	0	J01DD08	3804578	3
2387	68	general practitioner	141	1	0	2	2	J01MA01	3603087	3
2388	69	general practitioner	244	1	0	4	4	J01MA02	3638430	2
2389	68	general practitioner	175	1	0	0	0	J01MA02	3612732	3
2389	69	general practitioner	60	1	0	0	0	J01MA12	3991149	2
2389	70	general practitioner	175	1	0	0	0	J01MA12	3979645	3
2390	69	general practitioner	503	1	0	0	0	J01MA01	3617988	3
2396	68	general practitioner	241	1	1	0	-1	J01CR02	3668313	2
2402	68	general practitioner	234	1	0	0	0	J01MA02	3612844	2
2404	68	general practitioner	238	1	1	0	-1	J01MA01	3671611	1
2408	68	general practitioner	110	1	0	3	3	J01MA01	3616670	3
2409	70	general practitioner	232	1	1	0	-1	J01MA12	3988271	2
2410	68	general practitioner	159	1	1	0	-1	J01EE01	3491754	2
2412	69	general practitioner	187	1	0	0	0	J01MA02	3638430	2
2413	68	general practitioner	109	1	0	2	2	J01DD08	2232803	4
2414	68	general practitioner	60	1	0	4	4	J01DD08	2232803	3
2417	69	general practitioner	143	1	0	0	0	J01MA02	3638430	2
2417	70	general practitioner	230	1	1	0	-1	J01EE01	3219704	3
2419	68	general practitioner	173	1	1	1	0	J01MA02	3612732	3
2421	68	general practitioner	95	1	0	2	2	J01CR02	3773659	2
2422	68	general practitioner	109	1	0	0	0	J01DD04	3556896	3
2422	68	general practitioner	109	1	0	2	2	J01EE01	3491754	3
2423	68	general practitioner	142	1	0	0	0	J01MA02	3612838	2
2424	68	general practitioner	176	1	1	0	-1	J01EE01	3491754	1
2424	68	general practitioner	176	1	1	4	3	J01EE01	3491754	3
2425	68	general practitioner	85	1	0	0	0	J01CR02	3773659	3
2427	68	general practitioner	79	1	1	0	-1	J01MA02	3612732	2
2428	68	general practitioner	98	1	1	0	-1	J01MA02	3612732	9
2430	68	general practitioner	130	1	1	1	0	J01MA02	3643081	2
2431	69	general practitioner	159	1	1	1	0	J01EE01	3491754	1
2431	69	general practitioner	96	1	1	5	4	J01EE01	3491754	2
2437	68	general practitioner	253	1	0	0	0	J01MA02	3678317	2
2437	70	general practitioner	253	1	1	0	-1	J01MA02	3678317	2
2437	70	general practitioner	253	1	1	0	-1	J01MA02	3612838	2
2439	68	general practitioner	230	1	1	0	-1	J01MA01	3623842	3
2442	68	general practitioner	64	1	0	0	0	J01MA02	3612732	3
2444	68	general practitioner	128	1	1	3	2	J01MA12	3979645	2
2445	68	general practitioner	179	1	1	0	-1	J01MA01	3645298	3
2446	67	general practitioner	134	1	0	0	0	J01MA02	3674495	4
2447	68	general practitioner	219	1	0	0	0	J01MA02	3638430	3
2452	68	general practitioner	256	1	0	2	2	J01DD08	3881892	2
2454	68	general practitioner	244	1	0	0	0	J01MA02	3612838	3
2455	68	general practitioner	175	1	0	0	0	J01DD08	3804578	2
2457	68	general practitioner	148	1	0	0	0	J01MA02	3612732	1
2457	68	general practitioner	148	1	0	5	5	J01MA02	3682230	1
2460	68	general practitioner	115	1	0	0	0	J01MA12	3979645	3
2462	68	general practitioner	95	1	0	0	0	J01MA12	3958413	3
2463	68	general practitioner	173	1	1	0	-1	J01MA01	3603087	1
2467	68	general practitioner	148	1	0	4	4	J01MA12	2177613	2
2471	70	general practitioner	243	1	1	0	-1	J01MA02	3612838	4
2472	68	general practitioner	103	1	0	0	0	J01DD08	3804578	4
2475	68	general practitioner	257	1	0	0	0	J01MA02	3638430	3
2475	68	general practitioner	257	1	0	0	0	J01MA12	3958413	3
2476	70	general practitioner	112	1	1	0	-1	J01MA12	3949874	3
2476	67	general practitioner	161	1	0	0	0	J01EE01	3001069	1
2477	68	general practitioner	88	1	0	0	0	J01MA12	3979645	2
2477	68	general practitioner	88	1	0	0	0	J01MA01	3617988	1
2477	68	general practitioner	88	1	0	3	3	J01MA01	3617988	2
2481	67	general practitioner	228	1	1	1	0	J01CA04	3491317	3
2482	68	general practitioner	175	1	1	0	-1	J01MA12	3979645	3
2483	67	general practitioner	186	1	0	0	0	J01MA01	3603087	2
2484	67	general practitioner	109	1	0	5	5	J01MA02	3612732	3
2486	69	general practitioner	121	1	1	0	-1	J01DD08	3014471	3
2488	67	general practitioner	257	1	0	0	0	J01DD08	3804578	2
2488	67	general practitioner	257	1	0	0	0	J01MA01	3617988	5
2489	67	general practitioner	238	1	1	0	-1	J01MA02	3678317	1
2489	67	general practitioner	138	1	1	4	3	J01EE01	3491754	2
2496	67	general practitioner	395	1	1	0	-1	J01MA02	3612732	2
2502	67	general practitioner	174	1	1	2	1	J01MA02	3612838	4
2503	67	general practitioner	102	1	1	0	-1	J01DD08	3881892	2
2504	68	general practitioner	58	1	0	0	0	J01MA02	3678317	2
2504	69	general practitioner	58	1	0	0	0	J01MA02	3678317	3
2505	68	general practitioner	219	1	0	0	0	J01MA02	3638430	2
2505	68	general practitioner	219	1	0	4	4	J01MA02	3638430	3
2507	67	general practitioner	63	1	0	0	0	J01EE01	3491754	3
2510	67	general practitioner	196	1	0	0	0	J01MA02	3638430	1
2510	69	general practitioner	202	1	0	0	0	J01MA02	3672473	1
2511	68	general practitioner	117	1	1	4	3	J01CR02	3608914	2
2511	67	general practitioner	117	1	0	3	3	J01DD08	3881892	2
2516	67	general practitioner	228	1	1	0	-1	J01MA01	3603087	2
2517	67	general practitioner	258	1	0	0	0	J01MA02	3612838	3
2519	67	general practitioner	173	1	0	0	0	J01MA02	3612732	3
2519	68	general practitioner	173	1	1	0	-1	J01EE01	3491754	3
2522	69	general practitioner	201	1	0	4	4	J01CR02	3670818	2
2522	69	general practitioner	201	1	0	0	0	J01DD04	3559050	7
2522	67	general practitioner	228	1	0	0	0	J01MA02	3612703	2
2523	67	general practitioner	109	1	1	0	-1	J01MA02	3612732	3
2528	68	general practitioner	138	1	0	0	0	J01CR02	3773659	2
2528	67	general practitioner	138	1	0	2	2	J01MA02	3638430	3
2528	67	general practitioner	138	1	1	0	-1	J01CA08	3799305	2
2530	68	general practitioner	194	1	0	0	0	J01MA02	3638430	2
2533	69	general practitioner	146	1	0	3	3	J01CR02	3608802	2
2533	67	general practitioner	170	1	0	3	3	J01CR02	3656238	2
2533	67	general practitioner	170	1	0	0	0	J01MA12	3991149	3
2537	68	general practitioner	132	1	0	0	0	J01CA04	3001066	4
2537	68	general practitioner	116	1	0	3	3	J01MA12	3979645	3
2539	67	general practitioner	181	1	0	0	0	J01EE01	3491754	1
2542	67	general practitioner	253	1	1	3	2	J01MA12	3979645	2
2542	68	general practitioner	253	1	0	0	0	J01MA12	3979645	2
2542	70	general practitioner	151	1	0	0	0	J01MA12	3752746	2
2543	67	general practitioner	89	1	0	0	0	J01MA02	3678317	3
2546	69	general practitioner	236	1	0	0	0	J01MA01	3617988	3
2550	67	general practitioner	78	1	0	2	2	J01MA01	3616670	1
2551	67	general practitioner	147	1	1	0	-1	J01EE01	3491754	3
2562	67	general practitioner	111	1	0	0	0	J01MA01	3617988	3
2566	68	general practitioner	60	1	0	2	2	J01MA12	3991149	3
2566	68	general practitioner	111	1	0	0	0	J01EE01	3491754	3
2568	67	general practitioner	181	1	1	0	-1	J01MA02	3612838	3
2572	67	general practitioner	416	1	0	0	0	J01DD08	3804578	2
2573	66	general practitioner	512	1	1	4	3	J01DD08	3881892	2
2577	67	general practitioner	224	1	0	0	0	J01DD08	3881892	2
2579	69	general practitioner	84	1	0	0	0	J01MA01	3617988	3
2580	66	general practitioner	136	1	0	0	0	J01MA01	3603087	2
2580	68	general practitioner	136	1	1	0	-1	J01MA01	3603087	2
2581	67	general practitioner	239	1	0	0	0	J01MA12	3949874	3
2584	67	general practitioner	283	1	0	3	3	J01DD08	2232803	2
2585	66	general practitioner	151	1	1	4	3	J01CA04	3007657	7
2586	67	general practitioner	100	1	0	0	0	J01DD04	2770529	3
2589	66	general practitioner	131	1	1	0	-1	J01MA12	3991149	1
2589	66	general practitioner	131	1	1	3	2	J01EE01	3219704	3
2590	67	general practitioner	94	1	1	3	2	J01DD04	3574405	7
2590	67	general practitioner	94	1	1	0	-1	J01MA02	3678317	1
2591	67	general practitioner	88	1	0	0	0	J01MA12	3949874	2
2591	69	general practitioner	88	1	0	0	0	J01MA12	3958413	3
2592	67	general practitioner	174	1	0	0	0	J01XX01	3942369	1
2593	69	general practitioner	131	1	0	0	0	J01MA02	3612732	3
2595	66	general practitioner	132	1	1	0	-1	J01MA02	3612732	2
2595	66	general practitioner	132	1	0	0	0	J01MA02	3612732	2
2595	68	general practitioner	132	1	0	0	0	J01MA02	3612732	2
2597	68	general practitioner	244	1	1	3	2	J01MA02	3638430	3
2597	66	general practitioner	244	1	0	4	4	J01CA08	3799305	7
2597	68	general practitioner	244	1	0	0	0	J01CA08	3010494	3
2601	67	general practitioner	243	1	0	2	2	J01XX01	3988905	2
2603	66	general practitioner	173	1	0	0	0	J01DD04	3559050	3
2603	66	general practitioner	122	1	0	3	3	J01EE01	3491754	3
2604	67	general practitioner	133	1	1	4	3	J01EE01	3491754	3
2605	67	general practitioner	225	1	1	0	-1	J01MA02	3638430	3
2605	69	general practitioner	225	1	0	4	4	J01MA02	3638430	2
2606	67	general practitioner	135	1	1	2	1	J01CR02	3656333	2
2608	66	general practitioner	241	1	1	0	-1	J01MA12	3949874	3
2609	66	general practitioner	55	1	1	0	-1	J01DD04	3462652	1
2609	68	general practitioner	219	1	1	0	-1	J01MA02	3809363	1
2611	67	general practitioner	186	1	1	0	-1	J01MA02	3612732	3
2611	67	general practitioner	186	1	1	3	2	J01CA08	3799305	5
2613	67	general practitioner	254	1	1	3	2	J01MA12	2177613	1
2617	66	general practitioner	69	1	0	0	0	J01DD08	3014471	3
2618	68	general practitioner	80	1	0	0	0	J01MA02	3678317	2
2619	69	general practitioner	95	1	1	0	-1	J01DD08	3804578	2
2619	69	general practitioner	95	1	1	0	-1	J01MA01	3616670	9
2619	67	general practitioner	95	1	1	1	0	J01EE01	3491754	2
2620	67	general practitioner	175	1	1	0	-1	J01MA01	3645298	2
2624	66	general practitioner	237	1	0	0	0	J01DD08	3804578	2
2624	66	general practitioner	237	1	0	2	2	J01EE01	3491754	3
2626	67	general practitioner	153	1	0	0	0	J01MA02	3638424	2
2628	66	general practitioner	163	1	0	5	5	J01MA12	3991149	3
2629	66	general practitioner	113	1	0	0	0	J01MA01	3645298	1
2630	69	general practitioner	173	1	1	0	-1	J01MA02	3612732	2
2631	66	general practitioner	58	1	1	0	-1	J01MA01	3645298	2
2634	66	general practitioner	220	1	0	0	0	J01MA12	3979645	2
2635	66	general practitioner	75	1	1	0	-1	J01MA12	3991149	3
2636	66	general practitioner	324	1	0	0	0	J01MA01	3603087	3
2637	66	general practitioner	246	1	0	2	2	J01EE01	3491754	1
2638	66	general practitioner	114	1	1	0	-1	J01MA02	3612732	2
2639	68	general practitioner	491	1	0	0	0	J01MA02	3298135	3
2642	66	general practitioner	60	1	0	0	0	J01CR02	3656238	2
2643	66	general practitioner	127	1	1	4	3	J01MA02	3612732	3
2646	66	general practitioner	68	1	0	0	0	J01MA02	3643081	2
2648	66	general practitioner	106	1	1	3	2	J01EE01	3491754	3
2649	66	general practitioner	194	1	0	0	0	J01MA02	3638430	3
2650	66	general practitioner	95	1	0	0	0	J01MA12	3958413	3
2651	66	general practitioner	108	1	0	0	0	J01MA02	3612732	1
2655	66	general practitioner	92	1	0	0	0	J01MA02	3672473	1
2657	66	general practitioner	180	1	0	3	3	J01DD08	2232803	3
2657	66	general practitioner	65	1	0	0	0	J01DD04	3559050	10
2657	67	general practitioner	65	1	1	3	2	J01MA02	3612844	2
2659	66	general practitioner	181	1	0	0	0	J01MA01	3635839	2
2660	66	general practitioner	175	1	0	0	0	J01CA04	3920741	4
2660	67	general practitioner	67	1	0	0	0	J01MA02	3678317	3
2665	66	general practitioner	138	1	0	0	0	J01DD04	3605666	3
2665	66	general practitioner	138	1	0	2	2	J01MA02	3638430	3
2666	66	general practitioner	170	1	0	0	0	J01EE01	3491754	2
2668	67	general practitioner	120	1	0	0	0	J01MA12	3991149	3
2669	66	general practitioner	120	1	0	3	3	J01CR02	3608802	2
2669	67	general practitioner	120	1	0	4	4	J01CA04	3001071	1
2669	67	general practitioner	120	1	0	0	0	J01MA02	3612732	2
2669	68	general practitioner	120	1	0	0	0	J01MA02	3612732	4
2670	66	general practitioner	163	1	1	0	-1	J01MA12	3991149	1
2670	67	general practitioner	163	1	1	0	-1	J01MA12	3958413	2
2672	66	general practitioner	224	1	0	1	1	J01CR02	3608914	2
2673	66	general practitioner	412	1	0	4	4	J01CR02	3773659	4
2673	66	general practitioner	172	1	0	0	0	J01MA02	3678317	2
2676	66	general practitioner	245	1	1	4	3	J01MA02	3809363	2
2679	66	general practitioner	170	1	0	3	3	J01MA12	3991149	3
2680	65	general practitioner	102	1	0	0	0	J01MA12	3979645	3
2683	66	general practitioner	173	1	0	3	3	J01MA12	3991149	3
2684	67	general practitioner	195	1	0	4	4	J01MA02	3638424	2
2684	67	general practitioner	61	1	0	0	0	J01EE01	3491754	2
2684	66	general practitioner	195	1	0	0	0	J01EE01	3491754	4
2694	66	general practitioner	136	1	0	0	0	J01MA12	3991149	2
2694	66	general practitioner	136	1	0	5	5	J01EE01	3491754	6
2698	66	general practitioner	121	1	1	2	1	J01MA01	3671611	2
2699	66	general practitioner	146	1	0	0	0	J01MA12	3991149	3
2700	67	general practitioner	77	1	1	0	-1	J01CR02	3656238	1
2700	67	general practitioner	77	1	1	0	-1	J01CR02	3670818	1
2700	66	general practitioner	59	1	0	0	0	J01MA02	3612838	2
2702	65	general practitioner	253	1	1	0	-1	J01EE01	3491754	4
2710	65	general practitioner	139	1	1	2	1	J01CR02	3670818	2
2711	66	general practitioner	194	1	1	1	0	J01DD04	3605666	3
2711	66	general practitioner	194	1	1	3	2	J01MA02	3638430	1
2714	66	general practitioner	173	1	0	0	0	J01DD04	3556896	3
2714	66	general practitioner	173	1	0	3	3	J01MA12	3991149	3
2714	66	general practitioner	173	1	0	4	4	J01MA12	3991149	3
2714	66	general practitioner	173	1	0	0	0	J01MA12	3991149	3
2715	66	general practitioner	146	1	0	1	1	J01EE01	3491754	3
2716	66	general practitioner	253	1	0	3	3	J01MA12	3979645	2
2718	65	general practitioner	14	1	0	0	0	J01MA02	3638430	1
2719	66	general practitioner	97	1	1	0	-1	J01MA02	3612838	3
2719	66	general practitioner	97	1	1	0	-1	J01EE01	3491754	2
2721	66	general practitioner	128	1	0	0	0	J01MA01	3645298	1
2724	65	general practitioner	108	1	0	0	0	J01CR02	3608802	2
2725	66	general practitioner	221	1	1	0	-1	J01MA02	3638430	3
2726	66	general practitioner	175	1	1	5	4	J01CR02	3656333	2
2727	66	general practitioner	174	1	0	0	0	J01DD04	3559050	11
2729	66	general practitioner	259	1	0	0	0	J01EE01	3491754	1
2729	66	general practitioner	220	1	0	3	3	J01EE01	3491754	2
2730	67	general practitioner	157	1	1	5	4	J01DD08	3013887	2
2730	66	general practitioner	157	1	0	3	3	J01MA01	3623842	2
2730	66	general practitioner	180	1	1	5	4	J01EE01	3219704	2
2732	66	general practitioner	94	1	0	0	0	J01XX01	3988905	2
2733	65	general practitioner	193	1	1	0	-1	J01MA02	3638430	3
2738	66	general practitioner	70	1	1	0	-1	J01MA02	3678317	3
2742	65	general practitioner	245	1	0	0	0	J01MA12	3958229	3
2743	66	general practitioner	380	1	0	0	0	J01MA02	3638430	1
2743	66	general practitioner	380	1	0	2	2	J01MA02	3638430	3
2745	65	general practitioner	97	1	0	2	2	J01CA04	3007459	2
2746	65	general practitioner	77	1	0	0	0	J01MA02	3612838	1
2747	65	general practitioner	244	1	1	0	-1	J01MA02	3682230	2
2750	65	general practitioner	193	1	0	3	3	J01MA01	3617988	3
2751	65	general practitioner	143	1	1	0	-1	J01MA02	3638430	2
2751	65	general practitioner	143	1	1	5	4	J01MA02	3638430	1
2753	65	general practitioner	196	1	0	0	0	J01MA02	3638430	3
2754	66	general practitioner	61	1	1	0	-1	J01MA02	3638430	3
2755	66	general practitioner	111	1	1	0	-1	J01CA04	3001071	2
2755	66	general practitioner	111	1	1	5	4	J01MA02	3612732	3
2755	65	general practitioner	60	1	0	0	0	J01MA01	3603087	3
2755	65	general practitioner	111	1	0	3	3	J01EE01	3491754	3
2760	65	general practitioner	253	1	0	5	5	J01CR02	3608914	2
2761	66	general practitioner	66	1	0	4	4	J01MA01	3623842	1
2762	65	general practitioner	144	1	0	0	0	J01MA02	3612838	2
2763	65	general practitioner	136	1	0	0	0	J01MA01	3603087	2
2764	66	general practitioner	155	1	0	0	0	J01MA12	3991149	2
2766	66	general practitioner	220	1	0	0	0	J01CA04	3679601	3
2768	65	general practitioner	315	1	0	3	3	J01CR02	3656333	2
2768	65	general practitioner	315	1	0	0	0	J01MA02	3678317	2
2768	65	general practitioner	315	1	0	0	0	J01MA02	3678317	1
2768	65	general practitioner	315	1	1	0	-1	J01MA02	3678317	2
2769	65	general practitioner	155	1	0	0	0	J01MA02	3638430	3
2770	66	general practitioner	170	1	0	0	0	J01DD04	3267525	3
2770	66	general practitioner	170	1	0	3	3	J01EE01	3219704	3
2770	65	general practitioner	170	1	0	1	1	J01EE01	3219704	2
2770	66	general practitioner	11	1	0	0	0	J01EE01	3219704	2
2773	65	general practitioner	87	1	0	0	0	J01MA12	3949874	3
2774	66	general practitioner	43	1	0	0	0	J01MA02	3612732	3
2774	65	general practitioner	75	1	0	2	2	J01XE01	3296449	2
2775	65	general practitioner	138	1	0	5	5	J01EE01	3491754	3
2780	65	general practitioner	193	1	1	0	-1	J01MA02	3638430	3
2782	65	general practitioner	193	1	1	3	2	J01MA12	3958413	3
2783	65	general practitioner	413	1	1	0	-1	J01MA12	3949874	2
2787	67	general practitioner	194	1	0	0	0	J01MA02	3638430	3
2788	65	general practitioner	73	1	0	0	0	J01XX01	3988934	2
2788	66	general practitioner	139	1	0	4	4	J01MA01	3617988	1
2790	66	general practitioner	195	1	0	0	0	J01XX01	3988940	5
2790	67	general practitioner	139	1	1	0	-1	J01XX01	3942352	3
2792	65	general practitioner	111	1	0	0	0	J01MA01	3617988	1
2793	65	general practitioner	181	1	0	5	5	J01CR02	3656238	2
2794	65	general practitioner	224	1	0	0	0	J01DD08	3881892	4
2795	67	general practitioner	206	1	0	0	0	J01EE01	3491754	1
2797	65	general practitioner	194	1	1	1	0	J01MA02	3638430	3
2799	65	general practitioner	256	1	0	1	1	J01DD08	3881892	2
2799	65	general practitioner	256	1	0	3	3	J01DD08	3881892	2
2800	65	general practitioner	108	1	0	0	0	J01DC02	3312208	2
2801	66	general practitioner	131	1	0	0	0	J01MA02	3612732	3
2803	65	general practitioner	144	1	0	1	1	J01MA02	3612844	2
2804	67	general practitioner	149	1	0	2	2	J01CA04	3000884	3
2804	66	general practitioner	120	1	0	0	0	J01MA12	3991149	3
2804	66	general practitioner	149	1	0	3	3	J01MA12	3958413	3
2804	67	general practitioner	149	1	0	0	0	J01MA12	3958413	3
2808	64	general practitioner	174	1	0	0	0	J01DD08	3881892	2
2808	65	general practitioner	174	1	1	3	2	J01XX01	3942369	3
2808	65	general practitioner	174	1	0	4	4	J01XE01	3296449	3
2808	65	general practitioner	174	1	0	4	4	J01XE01	3296449	4
2808	65	general practitioner	174	1	0	3	3	J01CA08	3799305	4
2809	65	general practitioner	143	1	0	0	0	J01CA04	3000882	3
2811	64	general practitioner	72	1	0	0	0	J01MA01	3617988	3
2816	66	general practitioner	161	1	0	1	1	J01CR02	3608794	2
2817	66	general practitioner	181	1	1	0	-1	J01MA02	3612732	2
2817	65	general practitioner	181	1	0	0	0	J01MA12	3949874	3
2817	65	general practitioner	103	1	0	0	0	J01EE01	3491754	3
2821	65	general practitioner	154	1	1	0	-1	J01MA02	3682230	2
2822	66	general practitioner	134	1	0	0	0	J01MA02	3674495	2
2822	66	general practitioner	487	1	1	0	-1	J01MA02	3672473	3
2822	66	general practitioner	134	1	1	3	2	J01MA01	3671611	2
2828	65	general practitioner	118	1	1	0	-1	J01MA02	3678317	3
2829	65	general practitioner	220	1	0	1	1	J01MA02	3672473	1
2829	65	general practitioner	220	1	0	3	3	J01MA02	3672473	2
2831	66	general practitioner	89	1	0	0	0	J01MA02	3638430	3
2835	64	general practitioner	96	1	0	0	0	J01MA01	3603087	1
2836	64	general practitioner	175	1	0	4	4	J01CR02	3656333	2
2837	65	general practitioner	157	1	0	0	0	J01MA02	3643081	3
2838	67	general practitioner	138	1	0	0	0	J01MA02	3638430	1
2839	65	general practitioner	253	1	0	0	0	J01MA02	3678317	3
2841	65	general practitioner	134	1	1	0	-1	J01DD04	3674437	7
2842	66	general practitioner	116	1	0	0	0	J01CA04	3920787	1
2842	66	general practitioner	116	1	0	2	2	J01DD04	3674437	6
2843	65	general practitioner	173	1	0	0	0	J01MA12	3991149	1
2843	65	general practitioner	173	1	0	2	2	J01MA12	3991149	3
2844	65	general practitioner	182	1	1	0	-1	J01MA01	3603087	2
2845	65	general practitioner	109	1	1	0	-1	J01CA04	3001066	3
2845	65	general practitioner	109	1	1	5	4	J01MA02	3612732	2
2849	65	general practitioner	238	1	1	0	-1	J01CA04	3920741	3
2849	64	general practitioner	237	1	1	0	-1	J01MA02	3638430	1
2849	67	general practitioner	238	1	0	0	0	J01MA01	3671611	1
2851	65	general practitioner	139	1	0	0	0	J01MA02	3612844	2
2851	65	general practitioner	139	1	0	3	3	J01MA02	3612838	1
2854	65	general practitioner	416	1	0	0	0	J01MA02	3678317	2
2854	65	general practitioner	412	1	0	0	0	J01MA02	3638430	2
2855	64	general practitioner	232	1	1	0	-1	J01MA02	3674495	3
2856	65	general practitioner	58	1	1	0	-1	J01MA02	3678317	4
2857	67	general practitioner	201	1	0	0	0	J01MA02	3612838	3
2859	65	general practitioner	241	1	1	0	-1	J01MA02	3612838	1
2859	65	general practitioner	241	1	1	0	-1	J01MA02	3612838	3
2860	64	general practitioner	180	1	0	0	0	J01MA02	3612732	3
2863	66	general practitioner	212	1	0	0	0	J01MA01	3617988	4
2864	65	general practitioner	128	1	0	3	3	J01MA02	3674495	3
2866	64	general practitioner	117	1	1	0	-1	J01CR02	3608914	2
2866	64	general practitioner	117	1	0	0	0	J01MA02	3612838	3
2867	64	general practitioner	181	1	0	0	0	J01MA12	3949874	3
[truncated: 6,587 more rows]
